# Supplementary material for: Profiling compliers and noncompliers for instrumental variable analysis with covariates: A weighting approach
Source: PLoS One. 2023 Jun 15;18(6):e0283223. doi: 10.1371/journal.pone.0283223 (PMC10270339; doi:10.1371/journal.pone.0283223)
Supplement: S1 Data — (CSV) [file pone.0283223.s001.csv]

id	nearc2	nearc4	educ	age	fatheduc	motheduc	weight	momdad14	sinmom14	step14	reg661	reg662	reg663	reg664	reg665	reg666	reg667	reg668	reg669	south66	black	smsa	south	smsa66	wage	enroll	KWW	IQ	married	libcrd14	exper	lwage	expersq	region
2	0	0	7	29	NA	NA	158413	1	0	0	1	0	0	0	0	0	0	0	0	0	1	1	0	1	548	0	15	NA	1	0	16	6.30627536773682	256	661
3	0	0	12	27	8	8	380166	1	0	0	1	0	0	0	0	0	0	0	0	0	0	1	0	1	481	0	35	93	1	1	9	6.17586708068848	81	661
4	0	0	12	34	14	12	367470	1	0	0	1	0	0	0	0	0	0	0	0	0	0	1	0	1	721	0	42	103	1	1	16	6.58063936233521	256	661
5	1	1	11	27	11	12	380166	1	0	0	0	1	0	0	0	0	0	0	0	0	0	1	0	1	250	0	25	88	1	1	10	5.52146100997925	100	662
6	1	1	12	34	8	7	367470	1	0	0	0	1	0	0	0	0	0	0	0	0	0	1	0	1	729	0	34	108	1	0	16	6.59167385101318	256	662
7	1	1	12	26	9	12	380166	1	0	0	0	1	0	0	0	0	0	0	0	0	0	1	0	1	500	0	38	85	1	1	8	6.21460819244385	64	662
8	1	1	18	33	14	14	367470	1	0	0	0	1	0	0	0	0	0	0	0	0	0	1	0	1	565	0	41	119	1	1	9	6.33682584762573	81	662
9	1	1	14	29	14	14	496635	1	0	0	0	1	0	0	0	0	0	0	0	0	0	1	0	1	608	0	46	108	1	1	9	6.41017484664917	81	662
10	1	1	12	28	12	12	367772	1	0	0	0	1	0	0	0	0	0	0	0	0	0	1	0	1	425	0	32	96	4	0	10	6.05208921432495	100	662
11	1	1	12	29	12	12	480445	1	0	0	0	1	0	0	0	0	0	0	0	0	0	1	0	1	515	0	34	97	1	1	11	6.2441668510437	121	662
12	1	1	9	28	11	12	380166	1	0	0	0	0	0	0	0	0	0	0	1	0	0	1	0	1	225	0	29	84	1	0	13	5.41610050201416	169	669
13	1	1	12	26	11	6	380166	1	0	0	0	1	0	0	0	0	0	0	0	0	0	1	0	1	400	0	34	89	1	1	8	5.99146461486816	64	662
14	1	1	11	24	11	6	369567	1	0	0	0	1	0	0	0	0	0	0	0	0	0	1	0	1	417	0	22	93	1	1	7	6.03308629989624	49	662
15	1	1	11	30	11	6	496635	1	0	0	0	1	0	0	0	0	0	0	0	0	0	1	0	1	217	0	27	74	1	0	13	5.37989711761475	169	662
16	1	1	16	31	NA	8	648053	0	1	0	0	1	0	0	0	0	0	0	0	0	1	1	0	1	894	0	43	116	1	1	9	6.79570579528809	81	662
17	1	1	14	24	15	12	357519	1	0	0	0	1	0	0	0	0	0	0	0	0	0	1	0	1	300	0	36	NA	6	1	4	5.70378255844116	16	662
19	1	1	12	34	12	8	367470	1	0	0	0	1	0	0	0	0	0	0	0	0	0	1	0	1	346	0	40	93	1	1	16	5.84643888473511	256	662
20	1	1	14	29	NA	12	496635	0	1	0	0	1	0	0	0	0	0	0	0	0	0	1	0	1	658	0	35	100	1	1	9	6.48920488357544	81	662
22	1	1	10	26	8	8	367772	1	0	0	0	1	0	0	0	0	0	0	0	0	0	1	0	1	575	0	24	91	6	0	10	6.3543701171875	100	662
25	1	1	12	32	8	8	355491	1	0	0	0	1	0	0	0	0	0	0	0	0	0	1	0	1	649	0	35	88	1	0	14	6.47543287277222	196	662
26	1	1	18	32	12	13	367470	1	0	0	1	0	0	0	0	0	0	0	0	0	0	1	1	1	944	0	43	NA	1	1	8	6.85012626647949	64	661
29	1	1	18	34	NA	8	408301	1	0	0	1	0	0	0	0	0	0	0	0	0	0	1	0	1	614	0	50	114	1	1	10	6.41999483108521	100	661
30	1	1	15	32	5	14	367470	1	0	0	1	0	0	0	0	0	0	0	0	0	0	0	0	1	726	0	37	111	1	1	11	6.58755016326904	121	661
31	0	1	12	28	14	12	380166	1	0	0	1	0	0	0	0	0	0	0	0	0	0	1	0	1	604	0	44	NA	1	1	10	6.40357398986816	100	661
32	0	1	12	32	11	12	367470	1	0	0	1	0	0	0	0	0	0	0	0	0	0	1	0	1	693	0	44	95	1	1	14	6.54102993011475	196	661
35	0	1	18	34	14	13	367470	1	0	0	1	0	0	0	0	0	0	0	0	0	0	0	0	1	1400	0	44	132	1	1	10	7.24422740936279	100	661
36	0	1	12	26	7	12	367772	1	0	0	1	0	0	0	0	0	0	0	0	0	0	1	0	1	300	0	27	NA	6	1	8	5.70378255844116	64	661
37	0	1	18	32	16	16	355491	1	0	0	0	1	0	0	0	0	0	0	0	0	0	1	0	1	1800	0	38	109	5	1	8	7.49554204940796	64	662
38	0	1	12	25	11	12	357519	1	0	0	1	0	0	0	0	0	0	0	0	0	0	1	0	1	413	0	43	108	1	1	7	6.02344751358032	49	661
39	0	1	14	29	NA	16	496635	0	1	0	1	0	0	0	0	0	0	0	0	0	0	0	0	0	632	0	45	102	1	1	9	6.44888925552368	81	661
47	1	1	12	25	12	12	90339	1	0	0	0	1	0	0	0	0	0	0	0	0	0	1	0	1	208	0	30	106	1	1	7	5.33753824234009	49	662
48	1	1	12	25	NA	11	102031	0	1	0	0	1	0	0	0	0	0	0	0	0	1	1	0	1	457	0	40	104	6	1	7	6.12468338012695	49	662
53	1	1	16	24	10	10	369567	1	0	0	0	1	0	0	0	0	0	0	0	0	0	1	0	1	824	0	24	119	1	1	2	6.71417045593262	4	662
54	1	1	18	34	NA	12	408301	0	1	0	0	1	0	0	0	0	0	0	0	0	0	1	0	1	577	0	47	122	1	1	10	6.35784244537354	100	662
55	1	1	11	28	6	10	380166	0	0	1	0	1	0	0	0	0	0	0	0	0	0	1	0	1	255	0	32	90	1	1	11	5.54126358032227	121	662
62	1	1	16	30	12	12	496635	1	0	0	0	1	0	0	0	0	0	0	0	0	0	1	0	1	962	0	47	118	1	1	8	6.86901426315308	64	662
63	1	1	10	31	8	6	496635	1	0	0	0	1	0	0	0	0	0	0	0	0	0	1	0	1	944	0	37	105	1	0	15	6.85012626647949	225	662
64	1	1	18	34	8	11	367470	1	0	0	0	1	0	0	0	0	0	0	0	0	0	1	0	1	1146	1	43	115	1	1	10	7.04403305053711	100	662
77	1	1	6	27	2	6	104596	1	0	0	0	1	0	0	0	0	0	0	0	0	0	1	0	1	324	0	16	NA	1	1	15	5.78074359893799	225	662
79	1	1	11	24	6	12	102031	1	0	0	0	1	0	0	0	0	0	0	0	0	1	1	0	1	235	0	27	65	5	1	7	5.45958566665649	49	662
80	1	1	12	34	11	10	367470	1	0	0	0	1	0	0	0	0	0	0	0	0	0	1	0	1	1000	0	45	120	1	0	16	6.90775537490845	256	662
81	1	1	9	26	NA	12	422407	0	1	0	0	1	0	0	0	0	0	0	0	0	0	1	0	1	481	0	31	86	4	1	11	6.17586708068848	121	662
82	1	1	15	32	10	12	89826	1	0	0	0	1	0	0	0	0	0	0	0	0	0	1	0	1	624	0	39	109	1	1	11	6.43615055084229	121	662
83	1	1	11	34	8	10	89826	1	0	0	0	1	0	0	0	0	0	0	0	0	0	1	0	1	650	0	36	72	1	0	17	6.47697257995605	289	662
87	1	1	12	24	NA	10	102031	0	1	0	0	1	0	0	0	0	0	0	0	0	1	1	0	1	344	0	31	NA	6	0	6	5.84064149856567	36	662
90	1	1	16	24	12	10	369567	1	0	0	0	1	0	0	0	0	0	0	0	0	0	1	1	1	380	0	NA	NA	6	0	2	5.94017124176025	4	662
91	1	1	12	24	12	11	369567	1	0	0	0	1	0	0	0	0	0	0	0	0	0	1	0	1	353	0	25	101	1	1	6	5.86646795272827	36	662
92	1	1	13	25	NA	12	369567	0	1	0	0	1	0	0	0	0	0	0	0	0	0	1	0	1	659	0	29	105	6	1	6	6.49072360992432	36	662
93	1	1	17	28	10	10	380166	1	0	0	0	1	0	0	0	0	0	0	0	0	0	1	0	1	621	1	48	136	1	1	5	6.43133115768433	25	662
97	1	1	12	25	10	11	369567	1	0	0	0	1	0	0	0	0	0	0	0	0	0	1	0	1	440	0	40	101	1	1	7	6.0867748260498	49	662
98	1	1	12	26	12	10	104596	1	0	0	0	1	0	0	0	0	0	0	0	0	1	1	0	1	738	0	34	96	6	1	8	6.60394382476807	64	662
102	1	1	11	31	5	5	158413	1	0	0	0	1	0	0	0	0	0	0	0	0	1	0	1	1	280	0	36	NA	1	0	14	5.63478946685791	196	662
107	1	1	10	24	5	NA	369567	0	0	0	0	1	0	0	0	0	0	0	0	0	0	1	0	1	434	0	34	NA	1	1	8	6.07304430007935	64	662
108	1	1	12	27	NA	8	380166	0	1	0	0	1	0	0	0	0	0	0	0	0	0	1	0	1	705	0	34	101	1	1	9	6.55819797515869	81	662
110	1	1	12	27	10	12	380166	1	0	0	0	1	0	0	0	0	0	0	0	0	0	1	0	1	425	0	32	91	1	1	9	6.05208921432495	81	662
111	1	1	12	24	NA	4	369567	0	1	0	0	1	0	0	0	0	0	0	0	0	0	1	0	1	571	0	35	NA	1	1	6	6.34738922119141	36	662
112	1	1	16	30	12	12	496635	1	0	0	0	1	0	0	0	0	0	0	0	0	0	1	0	1	538	0	52	115	6	1	8	6.28785848617554	64	662
115	1	1	16	32	12	12	408301	1	0	0	0	1	0	0	0	0	0	0	0	0	0	1	0	1	740	0	49	113	1	1	10	6.60665035247803	100	662
116	1	1	13	32	10	12	367470	1	0	0	0	1	0	0	0	0	0	0	0	0	0	1	0	1	673	1	43	123	1	1	13	6.51174545288086	169	662
119	1	1	12	34	10	10	89826	1	0	0	0	1	0	0	0	0	0	0	0	0	0	1	0	1	769	0	36	95	1	1	16	6.64509105682373	256	662
121	1	1	12	24	10	10	90339	0	0	0	0	1	0	0	0	0	0	0	0	0	0	1	0	1	592	0	26	102	1	1	6	6.38350677490234	36	662
125	1	1	9	24	12	11	102031	1	0	0	0	1	0	0	0	0	0	0	0	0	1	1	0	1	213	0	15	NA	6	1	9	5.36129236221313	81	662
127	1	1	16	34	12	12	367470	1	0	0	0	1	0	0	0	0	0	0	0	0	0	1	0	1	1563	0	50	145	1	1	12	7.35436248779297	144	662
129	1	1	16	28	11	11	380166	1	0	0	0	1	0	0	0	0	0	0	0	0	0	1	0	1	774	0	35	114	1	1	6	6.65157175064087	36	662
131	1	1	12	26	8	9	380166	1	0	0	0	1	0	0	0	0	0	0	0	0	0	1	1	1	600	0	35	113	1	0	8	6.39692974090576	64	662
133	1	1	18	24	16	16	369567	1	0	0	0	1	0	0	0	0	0	0	0	0	0	1	0	1	693	0	24	NA	6	1	0	6.54102993011475	0	662
135	1	1	13	31	8	12	496635	1	0	0	0	1	0	0	0	0	0	0	0	0	0	1	0	1	570	0	40	93	5	1	12	6.34563636779785	144	662
136	1	1	14	28	12	12	380166	1	0	0	0	1	0	0	0	0	0	0	0	0	0	1	0	1	433	0	38	NA	5	1	8	6.07073783874512	64	662
137	1	1	15	28	12	12	380166	1	0	0	0	1	0	0	0	0	0	0	0	0	0	1	0	1	538	0	37	119	2	0	7	6.28785848617554	49	662
138	1	1	12	25	12	9	369567	0	0	0	0	1	0	0	0	0	0	0	0	0	0	1	0	1	627	0	35	108	6	1	7	6.44094657897949	49	662
139	1	1	8	31	12	11	496635	1	0	0	0	1	0	0	0	0	0	0	0	0	0	1	0	1	481	0	35	NA	1	1	17	6.17586708068848	289	662
141	1	1	12	26	6	11	380166	1	0	0	0	1	0	0	0	0	0	0	0	0	0	1	0	1	545	0	26	72	1	1	8	6.30078601837158	64	662
142	1	1	12	25	12	9	369567	1	0	0	0	1	0	0	0	0	0	0	0	0	0	1	0	1	576	0	34	86	1	1	7	6.35610771179199	49	662
144	1	1	16	25	14	12	90339	1	0	0	0	1	0	0	0	0	0	0	0	0	0	1	0	1	700	0	42	123	1	1	3	6.55108022689819	9	662
147	1	1	16	28	12	12	367772	1	0	0	0	1	0	0	0	0	0	0	0	0	0	1	0	1	788	0	38	103	1	1	6	6.66949796676636	36	662
148	1	1	17	27	12	12	367772	1	0	0	0	1	0	0	0	0	0	0	0	0	0	1	0	1	1012	0	42	101	1	1	4	6.91968393325806	16	662
149	1	1	12	24	12	10	357519	1	0	0	0	1	0	0	0	0	0	0	0	0	0	1	0	1	758	0	30	NA	1	1	6	6.63068342208862	36	662
150	1	1	14	29	12	16	480445	1	0	0	0	1	0	0	0	0	0	0	0	0	0	1	0	1	601	1	41	105	6	1	9	6.39859485626221	81	662
151	1	1	12	24	NA	12	357519	0	1	0	0	1	0	0	0	0	0	0	0	0	0	1	0	1	283	0	34	NA	6	1	6	5.64544677734375	36	662
154	1	1	12	24	12	12	397244	0	0	1	0	1	0	0	0	0	0	0	0	0	0	1	0	1	250	0	29	NA	6	1	6	5.52146100997925	36	662
156	1	1	12	26	10	12	367772	1	0	0	0	1	0	0	0	0	0	0	0	0	0	1	0	1	500	0	33	95	1	1	8	6.21460819244385	64	662
157	1	1	11	31	8	6	480445	1	0	0	0	1	0	0	0	0	0	0	0	0	0	1	0	1	550	0	41	98	1	1	14	6.30991840362549	196	662
158	1	1	12	25	8	6	357519	1	0	0	0	1	0	0	0	0	0	0	0	0	0	1	0	1	1143	0	27	NA	1	1	7	7.04141187667847	49	662
159	1	1	18	31	8	8	480445	1	0	0	0	1	0	0	0	0	0	0	0	0	0	1	1	1	810	0	39	115	4	0	7	6.69703435897827	49	662
164	1	1	12	28	NA	9	104596	0	1	0	0	1	0	0	0	0	0	0	0	0	1	1	0	1	313	0	20	60	6	1	10	5.74620342254639	100	662
166	1	1	18	25	NA	4	369567	0	1	0	0	1	0	0	0	0	0	0	0	0	0	1	0	1	731	0	36	135	1	1	1	6.59441328048706	1	662
168	1	1	16	25	9	10	369567	1	0	0	0	1	0	0	0	0	0	0	0	0	0	1	0	1	625	1	35	132	1	1	3	6.43775177001953	9	662
169	1	1	14	24	16	12	369567	1	0	0	0	1	0	0	0	0	0	0	0	0	0	1	0	1	588	1	33	106	1	1	4	6.37672710418701	16	662
170	1	1	14	26	12	12	380166	1	0	0	0	1	0	0	0	0	0	0	0	0	0	1	0	1	375	1	28	113	1	1	6	5.92692613601685	36	662
173	1	1	16	29	14	11	496635	1	0	0	0	1	0	0	0	0	0	0	0	0	0	1	1	0	817	0	43	102	6	1	7	6.70563888549805	49	662
175	1	1	14	30	15	12	496635	1	0	0	0	1	0	0	0	0	0	0	0	0	0	1	0	1	865	0	32	91	1	1	10	6.76272964477539	100	662
176	1	1	15	28	12	12	380166	1	0	0	0	1	0	0	0	0	0	0	0	0	0	1	1	0	350	0	30	104	1	1	7	5.85793304443359	49	662
177	1	1	13	24	12	12	369567	1	0	0	0	1	0	0	0	0	0	0	0	0	0	1	1	1	202	0	22	NA	1	1	5	5.30826759338379	25	662
178	1	1	13	32	16	16	367470	0	0	1	0	1	0	0	0	0	0	0	0	0	0	1	1	1	505	0	43	97	1	1	13	6.22455835342407	169	662
179	1	1	17	30	12	13	480445	1	0	0	0	1	0	0	0	0	0	0	0	0	0	1	0	1	816	0	41	125	1	1	7	6.70441436767578	49	662
181	1	1	18	26	14	12	380166	1	0	0	0	1	0	0	0	0	0	0	0	0	0	1	0	1	625	0	41	123	6	1	2	6.43775177001953	4	662
182	1	1	18	32	16	16	367470	1	0	0	0	1	0	0	0	0	0	0	0	0	0	1	0	0	769	0	35	128	6	1	8	6.64509105682373	64	662
183	1	1	17	27	16	17	380166	1	0	0	0	1	0	0	0	0	0	0	0	0	0	1	0	1	500	1	38	133	6	1	4	6.21460819244385	16	662
188	1	1	17	27	12	8	380166	1	0	0	0	1	0	0	0	0	0	0	0	0	0	1	0	0	619	1	32	114	1	1	4	6.42810535430908	16	662
192	1	1	12	30	NA	8	480445	0	1	0	0	1	0	0	0	0	0	0	0	0	0	1	0	1	650	0	40	103	1	1	12	6.47697257995605	144	662
194	0	1	18	28	10	12	380166	1	0	0	0	1	0	0	0	0	0	0	0	0	0	1	0	1	769	0	36	130	1	1	4	6.64509105682373	16	662
195	0	1	12	26	10	12	380166	1	0	0	0	1	0	0	0	0	0	0	0	0	0	1	0	1	512	0	33	97	1	1	8	6.2383246421814	64	662
196	0	1	18	31	12	13	496635	1	0	0	0	1	0	0	0	0	0	0	0	0	0	1	0	1	625	0	46	132	1	1	7	6.43775177001953	49	662
197	0	1	14	31	12	12	496635	1	0	0	0	1	0	0	0	0	0	0	0	0	0	1	0	1	1111	0	41	98	1	1	11	7.01301574707031	121	662
198	0	1	13	28	12	12	380166	1	0	0	0	1	0	0	0	0	0	0	0	0	0	1	0	1	721	0	41	108	1	1	9	6.58063936233521	81	662
199	0	1	14	32	13	12	367470	1	0	0	0	1	0	0	0	0	0	0	0	0	0	1	0	1	1154	0	44	107	1	1	12	7.05098962783813	144	662
201	0	1	18	34	18	18	367470	1	0	0	0	1	0	0	0	0	0	0	0	0	0	0	0	1	827	0	40	129	6	1	10	6.71780490875244	100	662
204	0	1	16	34	14	12	367470	1	0	0	0	1	0	0	0	0	0	0	0	0	0	1	0	1	923	0	56	NA	1	1	12	6.82762908935547	144	662
205	0	1	17	28	14	17	380166	1	0	0	0	1	0	0	0	0	0	0	0	0	0	1	0	0	1076	0	42	132	1	1	5	6.98100566864014	25	662
209	0	1	12	33	NA	8	367470	1	0	0	0	1	0	0	0	0	0	0	0	0	0	1	0	1	625	0	37	101	1	1	15	6.43775177001953	225	662
210	0	1	13	27	NA	8	380166	0	1	0	0	1	0	0	0	0	0	0	0	0	0	1	0	1	460	0	24	92	1	1	8	6.13122653961182	64	662
213	0	1	14	24	8	12	102031	1	0	0	0	1	0	0	0	0	0	0	0	0	1	1	0	1	900	0	39	108	6	1	4	6.80239486694336	16	662
214	0	1	18	29	8	9	496635	1	0	0	0	1	0	0	0	0	0	0	0	0	0	1	0	0	682	0	NA	132	1	1	5	6.52502965927124	25	662
217	0	1	12	24	10	12	369567	1	0	0	0	1	0	0	0	0	0	0	0	0	0	1	0	1	411	0	20	NA	1	1	6	6.01859331130981	36	662
218	0	1	13	27	12	15	380166	1	0	0	0	1	0	0	0	0	0	0	0	0	0	1	0	1	625	0	35	106	1	0	8	6.43775177001953	64	662
222	0	1	18	32	12	12	355491	1	0	0	0	1	0	0	0	0	0	0	0	0	0	1	0	1	1005	0	46	123	1	1	8	6.91274261474609	64	662
225	0	1	11	24	9	11	357519	1	0	0	0	1	0	0	0	0	0	0	0	0	0	1	0	1	725	0	24	109	1	1	7	6.58617162704468	49	662
226	0	1	15	27	8	11	367772	1	0	0	0	1	0	0	0	0	0	0	0	0	0	1	0	1	750	0	35	103	1	1	6	6.62007331848145	36	662
228	0	1	14	29	NA	8	533828	1	0	0	0	1	0	0	0	0	0	0	0	0	0	1	0	0	529	0	33	108	1	0	9	6.27098846435547	81	662
229	0	1	17	29	8	12	496635	1	0	0	0	1	0	0	0	0	0	0	0	0	0	1	0	1	972	0	47	122	1	1	6	6.87935590744019	36	662
232	0	1	12	26	12	12	380166	0	0	1	0	1	0	0	0	0	0	0	0	0	0	0	0	1	472	0	36	109	1	1	8	6.15697908401489	64	662
233	0	1	12	24	12	12	369567	0	0	1	0	1	0	0	0	0	0	0	0	0	0	1	0	1	325	0	35	102	6	1	6	5.78382539749146	36	662
234	0	1	12	34	NA	12	367470	1	0	0	0	1	0	0	0	0	0	0	0	0	0	1	0	1	875	0	44	109	1	1	16	6.77422380447388	256	662
237	0	1	13	34	9	10	367470	1	0	0	0	1	0	0	0	0	0	0	0	0	0	1	0	1	625	0	40	100	1	1	15	6.43775177001953	225	662
239	0	1	12	26	8	10	380166	1	0	0	0	1	0	0	0	0	0	0	0	0	0	1	0	1	337	0	29	93	1	1	8	5.8200831413269	64	662
240	0	1	16	27	5	5	380166	1	0	0	0	1	0	0	0	0	0	0	0	0	0	1	0	1	481	0	37	115	1	1	5	6.17586708068848	25	662
241	0	1	9	29	5	NA	551817	1	0	0	0	1	0	0	0	0	0	0	0	0	0	1	0	1	650	0	NA	NA	6	0	14	6.47697257995605	196	662
242	0	1	16	25	5	4	369567	1	0	0	0	1	0	0	0	0	0	0	0	0	0	1	0	1	383	0	39	NA	6	0	3	5.94803476333618	9	662
244	0	1	18	30	15	14	533828	1	0	0	0	1	0	0	0	0	0	0	0	0	0	1	0	1	962	0	50	125	1	1	6	6.86901426315308	36	662
245	0	1	16	29	13	12	496635	1	0	0	0	1	0	0	0	0	0	0	0	0	0	0	0	1	615	0	31	106	6	1	7	6.42162227630615	49	662
247	0	1	14	28	12	12	380166	1	0	0	0	1	0	0	0	0	0	0	0	0	0	1	0	1	702	0	43	113	1	1	8	6.55393362045288	64	662
249	0	1	14	31	NA	12	551817	1	0	0	0	1	0	0	0	0	0	0	0	0	0	1	0	1	635	0	41	122	6	1	11	6.45362520217896	121	662
250	0	1	12	28	10	11	422407	1	0	0	0	1	0	0	0	0	0	0	0	0	0	1	0	1	200	0	35	NA	4	0	10	5.29831743240356	100	662
252	0	1	12	27	10	10	380166	1	0	0	0	1	0	0	0	0	0	0	0	0	0	1	0	1	817	0	43	116	1	1	9	6.70563888549805	81	662
253	0	1	14	26	NA	12	380166	0	1	0	0	1	0	0	0	0	0	0	0	0	0	1	0	1	577	0	39	116	1	1	6	6.35784244537354	36	662
254	0	1	17	26	12	12	760332	1	0	0	0	1	0	0	0	0	0	0	0	0	0	1	0	1	466	0	34	105	1	1	3	6.1441855430603	9	662
255	0	1	16	29	NA	12	993271	0	1	0	0	1	0	0	0	0	0	0	0	0	0	1	0	1	924	0	39	NA	1	1	7	6.82871198654175	49	662
256	0	1	16	31	12	12	993271	1	0	0	0	1	0	0	0	0	0	0	0	0	0	1	1	0	793	1	38	112	1	0	9	6.67582321166992	81	662
257	0	1	14	28	12	12	760332	1	0	0	0	1	0	0	0	0	0	0	0	0	0	1	0	1	635	0	32	113	1	1	8	6.45362520217896	64	662
259	0	1	12	25	NA	NA	369567	0	0	0	0	1	0	0	0	0	0	0	0	0	0	1	0	1	570	0	22	NA	6	1	7	6.34563636779785	49	662
260	0	1	16	29	12	12	496635	1	0	0	0	1	0	0	0	0	0	0	0	0	0	1	0	1	705	0	37	94	1	1	7	6.55819797515869	49	662
261	0	1	14	28	12	9	380166	1	0	0	0	1	0	0	0	0	0	0	0	0	0	1	0	1	635	0	40	103	1	1	8	6.45362520217896	64	662
263	0	1	12	30	NA	12	496635	0	0	1	0	1	0	0	0	0	0	0	0	0	0	1	0	1	694	0	36	102	1	0	12	6.54247188568115	144	662
264	0	1	13	34	10	12	367470	1	0	0	0	1	0	0	0	0	0	0	0	0	0	1	0	1	615	0	47	109	1	1	15	6.42162227630615	225	662
265	0	1	16	26	15	10	380166	1	0	0	0	1	0	0	0	0	0	0	0	0	0	1	0	1	462	0	34	130	6	1	4	6.13556480407715	16	662
266	0	1	12	34	12	12	408301	1	0	0	0	1	0	0	0	0	0	0	0	0	0	1	0	1	865	0	45	105	1	1	16	6.76272964477539	256	662
267	0	1	18	33	12	12	367470	1	0	0	0	1	0	0	0	0	0	0	0	0	0	1	1	0	737	0	46	134	1	1	9	6.60258769989014	81	662
268	0	1	12	25	8	14	357519	1	0	0	0	1	0	0	0	0	0	0	0	0	0	1	0	1	1400	0	39	NA	1	1	7	7.24422740936279	49	662
270	0	1	12	31	NA	7	496635	0	1	0	0	1	0	0	0	0	0	0	0	0	0	1	0	1	808	0	43	105	1	0	13	6.69456195831299	169	662
272	0	1	16	26	11	12	380166	1	0	0	0	1	0	0	0	0	0	0	0	0	0	1	0	1	654	0	36	104	1	0	4	6.4831075668335	16	662
273	0	1	12	25	NA	12	369567	0	1	0	0	1	0	0	0	0	0	0	0	0	0	1	0	1	300	0	35	112	1	1	7	5.70378255844116	49	662
275	0	1	16	30	8	10	496635	1	0	0	0	1	0	0	0	0	0	0	0	0	0	1	0	1	577	0	37	115	4	1	8	6.35784244537354	64	662
279	0	1	16	24	10	12	410630	1	0	0	0	1	0	0	0	0	0	0	0	0	0	1	0	1	265	0	44	NA	6	1	2	5.57973003387451	4	662
280	0	1	18	31	8	8	496635	1	0	0	0	1	0	0	0	0	0	0	0	0	0	0	0	1	594	0	33	117	1	1	7	6.38687944412231	49	662
282	0	1	17	26	12	8	380166	1	0	0	0	1	0	0	0	0	0	0	0	0	0	1	0	1	325	0	29	114	1	1	3	5.78382539749146	9	662
283	0	1	16	24	12	8	369567	1	0	0	0	1	0	0	0	0	0	0	0	0	0	0	0	1	385	1	37	118	6	1	2	5.95324325561523	4	662
284	0	1	18	25	12	12	369567	1	0	0	0	1	0	0	0	0	0	0	0	0	0	1	0	1	1000	0	32	107	1	1	1	6.90775537490845	1	662
285	0	1	18	28	8	11	367772	1	0	0	0	1	0	0	0	0	0	0	0	0	0	1	0	1	465	0	49	120	6	1	4	6.1420373916626	16	662
286	0	1	16	28	16	18	367772	1	0	0	0	1	0	0	0	0	0	0	0	0	0	1	0	0	440	0	43	131	6	1	6	6.0867748260498	36	662
287	0	1	16	27	16	17	367772	1	0	0	0	1	0	0	0	0	0	0	0	0	0	1	0	0	625	0	40	124	6	1	5	6.43775177001953	25	662
288	0	1	17	27	11	12	92929	1	0	0	0	1	0	0	0	0	0	0	0	0	0	1	0	1	285	0	36	121	1	1	4	5.65248918533325	16	662
290	0	1	14	27	10	12	92929	1	0	0	0	1	0	0	0	0	0	0	0	0	0	1	0	1	650	0	35	110	1	1	7	6.47697257995605	49	662
291	0	1	13	25	10	12	90339	1	0	0	0	1	0	0	0	0	0	0	0	0	0	1	0	1	808	0	34	103	1	1	6	6.69456195831299	36	662
292	0	1	12	24	10	12	90339	1	0	0	0	1	0	0	0	0	0	0	0	0	0	1	0	1	500	0	26	NA	1	1	6	6.21460819244385	36	662
293	0	1	16	26	14	12	367772	1	0	0	0	1	0	0	0	0	0	0	0	0	0	1	0	1	831	0	45	115	1	1	4	6.7226300239563	16	662
295	0	1	12	31	8	6	480445	1	0	0	0	1	0	0	0	0	0	0	0	0	0	1	0	1	500	0	33	96	1	1	13	6.21460819244385	169	662
297	0	1	17	32	12	12	355491	1	0	0	0	1	0	0	0	0	0	0	0	0	0	1	0	1	693	0	48	123	1	0	9	6.54102993011475	81	662
298	0	1	12	27	12	10	367772	1	0	0	0	1	0	0	0	0	0	0	0	0	0	1	0	1	1100	0	37	101	1	1	9	7.00306558609009	81	662
300	0	1	12	25	8	12	357519	1	0	0	0	1	0	0	0	0	0	0	0	0	0	1	0	1	763	0	34	98	1	1	7	6.63725805282593	49	662
302	1	1	12	27	8	9	422407	1	0	0	1	0	0	0	0	0	0	0	0	0	0	1	0	1	795	0	28	NA	1	1	9	6.67834234237671	81	661
304	1	1	16	25	7	8	369567	1	0	0	1	0	0	0	0	0	0	0	0	0	0	1	0	1	333	0	31	108	6	1	3	5.80814266204834	9	661
306	1	1	18	30	16	12	551817	1	0	0	1	0	0	0	0	0	0	0	0	0	0	1	0	1	409	0	39	138	1	1	6	6.0137152671814	36	661
307	1	1	16	27	NA	12	380166	1	0	0	1	0	0	0	0	0	0	0	0	0	0	1	0	1	865	0	37	121	1	1	5	6.76272964477539	25	661
308	1	1	12	31	8	12	496635	1	0	0	1	0	0	0	0	0	0	0	0	0	0	1	0	1	888	0	34	96	1	1	13	6.78897190093994	169	661
309	1	1	12	34	NA	12	367470	1	0	0	1	0	0	0	0	0	0	0	0	0	0	1	0	1	673	0	47	89	1	1	16	6.51174545288086	256	661
312	1	1	12	33	7	NA	367470	1	0	0	1	0	0	0	0	0	0	0	0	0	0	0	0	1	700	0	43	109	6	1	15	6.55108022689819	225	661
313	1	1	18	33	16	16	367470	1	0	0	1	0	0	0	0	0	0	0	0	0	0	1	1	1	250	0	44	133	6	1	9	5.52146100997925	81	661
314	1	1	11	27	11	9	380166	1	0	0	1	0	0	0	0	0	0	0	0	0	0	1	0	1	625	0	32	84	6	1	10	6.43775177001953	100	661
315	1	1	13	31	8	12	496635	1	0	0	1	0	0	0	0	0	0	0	0	0	0	1	0	1	417	0	37	NA	4	1	12	6.03308629989624	144	661
316	1	1	13	28	8	12	380166	1	0	0	1	0	0	0	0	0	0	0	0	0	0	1	0	1	576	0	51	98	1	1	9	6.35610771179199	81	661
317	1	1	12	26	12	9	104596	1	0	0	1	0	0	0	0	0	0	0	0	0	1	1	0	1	613	0	27	85	6	1	8	6.41836500167847	64	661
318	1	1	12	31	11	9	496635	1	0	0	1	0	0	0	0	0	0	0	0	0	0	1	0	1	700	0	NA	105	1	1	13	6.55108022689819	169	661
320	1	1	12	24	11	9	369567	1	0	0	1	0	0	0	0	0	0	0	0	0	0	1	0	1	450	0	20	93	6	1	6	6.10924768447876	36	661
322	1	1	16	28	NA	12	380166	0	1	0	1	0	0	0	0	0	0	0	0	0	0	1	0	1	500	0	38	115	1	1	6	6.21460819244385	36	661
323	1	1	12	25	12	NA	369567	1	0	0	1	0	0	0	0	0	0	0	0	0	0	0	0	1	514	0	36	NA	1	1	7	6.24222326278687	49	661
324	1	1	16	25	12	12	369567	1	0	0	1	0	0	0	0	0	0	0	0	0	0	1	0	1	250	0	45	146	6	1	3	5.52146100997925	9	661
325	1	1	12	24	12	12	369567	1	0	0	1	0	0	0	0	0	0	0	0	0	0	0	0	1	315	0	32	NA	6	1	6	5.75257253646851	36	661
326	1	1	12	29	9	12	496635	1	0	0	1	0	0	0	0	0	0	0	0	0	0	1	0	1	375	0	32	82	1	1	11	5.92692613601685	121	661
330	1	1	15	34	NA	12	408301	0	1	0	1	0	0	0	0	0	0	0	0	0	0	0	0	1	457	0	45	120	1	1	13	6.12468338012695	169	661
331	1	1	12	27	NA	NA	104596	0	0	0	1	0	0	0	0	0	0	0	0	0	1	1	0	1	275	0	26	NA	6	0	9	5.61677122116089	81	661
332	1	1	12	28	NA	12	92929	0	1	0	1	0	0	0	0	0	0	0	0	0	0	1	0	1	951	0	38	122	1	1	10	6.85751390457153	100	661
333	1	1	16	32	8	9	367470	1	0	0	1	0	0	0	0	0	0	0	0	0	0	1	0	0	1115	0	49	NA	1	1	10	7.01660966873169	100	661
335	1	1	16	25	12	14	369567	1	0	0	1	0	0	0	0	0	0	0	0	0	0	0	0	1	289	1	31	128	6	1	3	5.66642665863037	9	661
336	1	1	16	25	NA	NA	369567	0	0	0	1	0	0	0	0	0	0	0	0	0	0	1	0	1	500	0	34	110	1	1	3	6.21460819244385	9	661
339	1	1	18	32	16	12	367470	1	0	0	1	0	0	0	0	0	0	0	0	0	0	1	0	1	726	0	46	114	1	1	8	6.58755016326904	64	661
340	1	1	18	29	18	12	480445	1	0	0	1	0	0	0	0	0	0	0	0	0	0	1	0	1	1265	0	48	117	1	1	5	7.14282751083374	25	661
341	1	1	17	26	18	18	104596	1	0	0	1	0	0	0	0	0	0	0	0	0	1	1	0	1	613	0	40	109	6	1	3	6.41836500167847	9	661
345	0	1	12	28	10	11	380166	1	0	0	1	0	0	0	0	0	0	0	0	0	0	1	0	1	545	0	35	91	6	0	10	6.30078601837158	100	661
346	0	1	13	28	12	8	380166	1	0	0	1	0	0	0	0	0	0	0	0	0	0	1	0	1	278	1	32	107	1	1	9	5.62762117385864	81	661
348	0	1	18	34	16	12	367470	1	0	0	1	0	0	0	0	0	0	0	0	0	0	1	0	1	1442	0	55	114	1	1	10	7.2737865447998	100	661
349	0	1	16	27	16	12	380166	1	0	0	1	0	0	0	0	0	0	0	0	0	0	1	0	1	995	0	40	126	1	1	5	6.90274286270142	25	661
350	0	1	12	29	11	11	496635	1	0	0	1	0	0	0	0	0	0	0	0	0	0	1	0	1	700	0	45	82	1	1	11	6.55108022689819	121	661
352	0	1	16	28	9	12	380166	1	0	0	1	0	0	0	0	0	0	0	0	0	0	1	0	1	577	0	45	119	1	1	6	6.35784244537354	36	661
353	0	1	16	31	6	12	496635	1	0	0	1	0	0	0	0	0	0	0	0	0	0	1	0	1	858	0	37	104	1	1	9	6.75460386276245	81	661
355	0	1	12	28	12	NA	380166	0	0	0	1	0	0	0	0	0	0	0	0	0	0	1	0	1	686	0	35	97	1	1	10	6.53087759017944	100	661
356	0	1	15	31	11	NA	496635	1	0	0	1	0	0	0	0	0	0	0	0	0	0	1	0	1	832	0	49	115	1	1	10	6.72383260726929	100	661
358	1	1	13	33	13	8	367470	1	0	0	1	0	0	0	0	0	0	0	0	0	0	1	0	1	633	1	45	83	1	1	14	6.45047044754028	196	661
359	1	1	12	32	12	12	367470	1	0	0	1	0	0	0	0	0	0	0	0	0	0	1	0	1	689	0	45	97	1	1	14	6.53524112701416	196	661
360	1	1	14	30	8	8	496635	1	0	0	1	0	0	0	0	0	0	0	0	0	0	1	0	1	769	0	43	119	1	1	10	6.64509105682373	100	661
363	1	1	15	27	12	14	367772	1	0	0	1	0	0	0	0	0	0	0	0	0	0	1	0	1	385	0	27	105	6	1	6	5.95324325561523	36	661
364	1	1	12	24	12	14	357519	1	0	0	1	0	0	0	0	0	0	0	0	0	0	1	0	1	450	1	29	NA	6	1	6	6.10924768447876	36	661
366	1	1	12	27	10	12	380166	1	0	0	1	0	0	0	0	0	0	0	0	0	0	1	0	1	615	0	41	114	1	1	9	6.42162227630615	81	661
367	1	1	12	34	NA	8	408301	0	1	0	1	0	0	0	0	0	0	0	0	0	0	1	0	1	682	0	47	93	1	1	16	6.52502965927124	256	661
368	1	1	10	32	NA	NA	367470	0	1	0	1	0	0	0	0	0	0	0	0	0	0	1	0	1	670	0	28	73	5	1	16	6.5072774887085	256	661
370	1	1	11	33	8	8	367470	1	0	0	1	0	0	0	0	0	0	0	0	0	0	1	0	1	800	0	48	96	1	1	16	6.68461179733276	256	661
372	1	1	14	34	8	8	367470	1	0	0	1	0	0	0	0	0	0	0	0	0	0	1	0	1	505	0	48	NA	1	1	14	6.22455835342407	196	661
374	1	1	18	30	12	16	496635	1	0	0	1	0	0	0	0	0	0	0	0	0	0	1	0	1	1026	0	48	117	5	1	6	6.93342304229736	36	661
375	1	1	15	25	16	12	357519	1	0	0	1	0	0	0	0	0	0	0	0	0	0	1	0	1	769	0	30	113	6	1	4	6.64509105682373	16	661
377	1	1	10	32	10	14	408301	1	0	0	1	0	0	0	0	0	0	0	0	0	0	1	1	1	290	0	38	106	1	1	16	5.66988086700439	256	661
378	1	1	13	28	NA	8	422407	0	1	0	1	0	0	0	0	0	0	0	0	0	0	1	0	1	529	0	37	104	1	1	9	6.27098846435547	81	661
379	1	1	16	29	12	12	496635	1	0	0	1	0	0	0	0	0	0	0	0	0	0	1	0	0	1154	0	NA	NA	1	1	7	7.05098962783813	49	661
380	1	1	10	29	12	NA	496635	0	0	0	1	0	0	0	0	0	0	0	0	0	0	1	0	1	549	0	39	80	1	1	13	6.30809831619263	169	661
381	1	1	12	26	8	12	380166	1	0	0	1	0	0	0	0	0	0	0	0	0	0	1	0	1	475	0	30	104	1	1	8	6.16331481933594	64	661
382	1	1	12	26	12	12	380166	1	0	0	1	0	0	0	0	0	0	0	0	0	0	1	0	1	450	0	36	102	1	1	8	6.10924768447876	64	661
383	1	1	17	27	10	NA	380166	0	0	0	1	0	0	0	0	0	0	0	0	0	0	1	0	1	875	0	43	114	6	1	4	6.77422380447388	16	661
384	1	1	15	25	10	NA	369567	0	0	0	1	0	0	0	0	0	0	0	0	0	0	1	0	1	200	1	33	93	6	1	4	5.29831743240356	16	661
385	1	1	13	26	16	16	380166	1	0	0	1	0	0	0	0	0	0	0	0	0	0	0	0	1	300	0	36	122	6	1	7	5.70378255844116	49	661
386	1	1	16	25	16	NA	357519	1	0	0	1	0	0	0	0	0	0	0	0	0	0	0	0	1	462	0	28	117	6	1	3	6.13556480407715	9	661
387	1	1	12	30	13	12	496635	1	0	0	1	0	0	0	0	0	0	0	0	0	0	1	0	1	385	0	38	96	1	1	12	5.95324325561523	144	661
388	1	1	15	32	16	16	355491	1	0	0	1	0	0	0	0	0	0	0	0	0	0	1	0	1	1282	0	51	95	1	1	11	7.15617656707764	121	661
390	1	1	16	25	12	12	357519	1	0	0	1	0	0	0	0	0	0	0	0	0	0	1	0	1	588	0	29	117	6	1	3	6.37672710418701	9	661
391	1	1	12	27	17	16	408636	1	0	0	1	0	0	0	0	0	0	0	0	0	0	1	0	1	600	0	24	105	6	1	9	6.39692974090576	81	661
393	1	1	16	30	6	NA	121400	0	0	0	1	0	0	0	0	0	0	0	0	0	0	1	0	0	500	1	43	NA	1	0	8	6.21460819244385	64	661
396	1	1	12	33	8	8	149854	1	0	0	1	0	0	0	0	0	0	0	0	0	1	1	0	1	440	0	18	94	1	0	15	6.0867748260498	225	661
397	0	1	18	26	13	16	380166	1	0	0	0	1	0	0	0	0	0	0	0	0	0	1	1	1	467	1	43	139	6	1	2	6.14632940292358	4	662
398	0	1	17	29	14	12	496635	1	0	0	0	1	0	0	0	0	0	0	0	0	0	1	0	1	929	0	41	91	1	1	6	6.83410882949829	36	662
399	0	1	16	27	14	12	380166	1	0	0	0	1	0	0	0	0	0	0	0	0	0	1	0	1	556	0	37	96	1	1	5	6.32076835632324	25	662
400	0	1	13	24	14	12	369567	1	0	0	0	1	0	0	0	0	0	0	0	0	0	1	0	1	438	0	32	114	6	0	5	6.08221912384033	25	662
402	0	1	12	29	9	10	648053	0	0	1	0	1	0	0	0	0	0	0	0	0	1	1	0	1	600	0	31	54	1	0	11	6.39692974090576	121	662
403	0	1	12	26	9	10	427892	1	0	0	0	1	0	0	0	0	0	0	0	0	1	1	0	1	575	0	37	69	1	0	8	6.3543701171875	64	662
404	0	1	12	26	9	10	427892	1	0	0	0	1	0	0	0	0	0	0	0	0	1	1	0	1	389	0	17	67	6	0	8	5.96357917785645	64	662
410	0	1	12	34	12	NA	408207	0	0	1	0	1	0	0	0	0	0	0	0	0	0	0	0	0	795	0	37	110	1	0	16	6.67834234237671	256	662
411	0	1	18	27	18	16	422310	1	0	0	0	1	0	0	0	0	0	0	0	0	0	1	0	1	471	0	41	125	1	1	3	6.15485811233521	9	662
412	0	1	17	26	18	16	422310	1	0	0	0	1	0	0	0	0	0	0	0	0	0	1	0	1	202	1	38	124	6	1	3	5.30826759338379	9	662
413	0	1	17	24	18	16	410536	1	0	0	0	1	0	0	0	0	0	0	0	0	0	1	0	1	200	1	35	NA	6	1	1	5.29831743240356	1	662
415	0	1	17	24	15	17	410536	0	0	1	0	1	0	0	0	0	0	0	0	0	0	1	0	1	350	0	35	113	6	1	1	5.85793304443359	1	662
416	0	1	14	24	10	12	410536	1	0	0	0	1	0	0	0	0	0	0	0	0	0	0	0	1	375	0	40	100	6	1	4	5.92692613601685	16	662
419	0	1	16	25	12	9	410536	1	0	0	0	1	0	0	0	0	0	0	0	0	0	1	0	1	481	0	37	97	1	1	3	6.17586708068848	9	662
420	0	1	18	31	8	8	551690	1	0	0	0	1	0	0	0	0	0	0	0	0	0	1	0	1	962	0	44	125	6	1	7	6.86901426315308	49	662
421	0	1	15	27	12	12	422310	0	0	1	0	1	0	0	0	0	0	0	0	0	0	1	0	1	423	0	42	106	6	1	6	6.04737234115601	36	662
423	0	1	15	27	11	12	422310	1	0	0	0	1	0	0	0	0	0	0	0	0	0	1	0	1	500	0	28	101	6	1	6	6.21460819244385	36	662
424	0	1	9	30	NA	11	551690	1	0	0	0	1	0	0	0	0	0	0	0	0	0	1	0	1	450	0	37	NA	1	1	15	6.10924768447876	225	662
425	0	1	8	28	8	9	327808	1	0	0	0	1	0	0	0	0	0	0	0	0	0	1	0	1	476	0	27	NA	1	0	14	6.16541767120361	196	662
426	0	1	12	24	8	9	318670	1	0	0	0	1	0	0	0	0	0	0	0	0	0	1	0	1	136	0	21	NA	6	0	6	4.91265487670898	36	662
427	0	1	12	32	10	9	345723	1	0	0	0	1	0	0	0	0	0	0	0	0	0	1	0	0	575	0	39	91	1	1	14	6.3543701171875	196	662
428	0	1	12	33	10	8	345723	0	0	0	0	1	0	0	0	0	0	0	0	0	0	1	0	0	577	0	28	86	1	1	15	6.35784244537354	225	662
429	0	1	12	31	8	9	475820	1	0	0	0	1	0	0	0	0	0	0	0	0	0	1	0	1	310	0	32	110	1	1	13	5.736572265625	169	662
430	0	1	9	30	12	12	428238	1	0	0	0	1	0	0	0	0	0	0	0	0	0	1	0	1	700	0	38	NA	1	0	15	6.55108022689819	225	662
433	0	1	14	32	NA	12	453563	1	0	0	1	0	0	0	0	0	0	0	0	0	0	1	0	0	1322	0	47	92	1	1	12	7.1869010925293	144	661
434	0	1	10	34	12	9	408207	1	0	0	1	0	0	0	0	0	0	0	0	0	0	1	0	0	551	0	41	85	1	0	18	6.31173467636108	324	661
435	0	1	17	30	8	8	551690	1	0	0	1	0	0	0	0	0	0	0	0	0	0	1	0	1	881	0	36	120	1	1	7	6.78105783462524	49	661
439	0	1	12	25	7	12	410536	1	0	0	1	0	0	0	0	0	0	0	0	0	0	1	0	1	760	0	27	NA	1	1	7	6.63331842422485	49	661
441	0	1	12	32	8	11	453563	1	0	0	1	0	0	0	0	0	0	0	0	0	0	1	0	1	708	0	52	NA	1	1	14	6.56244421005249	196	661
442	0	1	12	26	8	8	422310	1	0	0	1	0	0	0	0	0	0	0	0	0	0	1	0	1	425	0	24	NA	1	1	8	6.05208921432495	64	661
443	0	1	12	26	NA	9	422310	0	1	0	1	0	0	0	0	0	0	0	0	0	0	1	0	1	427	0	35	107	6	1	8	6.05678415298462	64	661
444	0	1	16	24	NA	9	410536	0	1	0	1	0	0	0	0	0	0	0	0	0	0	1	0	1	576	0	43	116	6	1	2	6.35610771179199	4	661
446	0	1	9	32	NA	4	453563	1	0	0	1	0	0	0	0	0	0	0	0	0	0	1	0	1	400	0	34	NA	4	1	17	5.99146461486816	289	661
449	0	1	12	31	8	5	551690	1	0	0	1	0	0	0	0	0	0	0	0	0	0	0	0	1	500	0	30	NA	1	0	13	6.21460819244385	169	661
450	0	1	12	28	8	5	422310	1	0	0	1	0	0	0	0	0	0	0	0	0	0	0	0	1	531	0	29	NA	1	0	10	6.27476215362549	100	661
453	0	1	16	28	12	12	422310	1	0	0	1	0	0	0	0	0	0	0	0	0	0	1	0	0	673	1	43	121	1	1	6	6.51174545288086	36	661
454	0	1	16	27	12	12	422310	1	0	0	1	0	0	0	0	0	0	0	0	0	0	1	1	0	577	0	41	112	6	1	5	6.35784244537354	25	661
458	0	1	16	24	16	12	410536	1	0	0	1	0	0	0	0	0	0	0	0	0	0	1	0	1	325	0	39	NA	6	1	2	5.78382539749146	4	661
461	0	1	11	29	7	11	428238	1	0	0	1	0	0	0	0	0	0	0	0	0	0	0	0	0	500	0	40	NA	1	1	12	6.21460819244385	144	661
462	0	1	12	25	7	11	318670	1	0	0	1	0	0	0	0	0	0	0	0	0	0	0	0	0	770	0	43	100	1	1	7	6.64639043807983	49	661
464	0	1	12	26	7	12	327808	1	0	0	1	0	0	0	0	0	0	0	0	0	0	1	0	0	500	0	37	112	1	0	8	6.21460819244385	64	661
467	0	1	16	28	14	12	327808	1	0	0	1	0	0	0	0	0	0	0	0	0	0	1	0	1	391	0	41	108	1	1	6	5.96870756149292	36	661
468	0	1	12	34	12	10	352069	1	0	0	1	0	0	0	0	0	0	0	0	0	0	1	0	1	810	0	42	90	1	1	16	6.69703435897827	256	661
469	1	1	9	34	12	NA	166467	1	0	0	0	1	0	0	0	0	0	0	0	0	1	0	0	0	543	0	39	86	1	1	19	6.29710912704468	361	662
473	1	1	9	34	12	12	196733	1	0	0	0	1	0	0	0	0	0	0	0	0	1	0	0	0	593	0	37	NA	5	1	19	6.38519430160522	361	662
474	1	1	17	25	12	12	100353	1	0	0	0	1	0	0	0	0	0	0	0	0	0	1	0	0	864	0	40	127	6	1	2	6.76157283782959	4	662
475	1	1	10	28	NA	8	116191	1	0	0	0	1	0	0	0	0	0	0	0	0	1	0	0	0	700	0	32	86	1	1	12	6.55108022689819	144	662
477	1	1	12	25	12	12	410536	1	0	0	0	1	0	0	0	0	0	0	0	0	0	0	0	0	510	0	27	113	1	1	7	6.23441076278687	49	662
479	1	1	13	34	9	12	316862	1	0	0	0	1	0	0	0	0	0	0	0	0	0	1	0	1	615	0	51	111	4	1	15	6.42162227630615	225	662
481	1	1	14	29	9	8	428238	1	0	0	0	1	0	0	0	0	0	0	0	0	0	1	0	0	761	0	41	113	1	0	9	6.63463354110718	81	662
484	1	1	10	31	NA	NA	551817	1	0	0	0	1	0	0	0	0	0	0	0	0	0	1	0	1	493	0	32	81	1	1	15	6.2005090713501	225	662
485	1	1	16	24	12	12	369567	1	0	0	0	1	0	0	0	0	0	0	0	0	0	1	0	1	445	0	34	111	1	1	2	6.09807443618774	4	662
486	1	1	12	25	8	9	369567	1	0	0	0	1	0	0	0	0	0	0	0	0	0	1	0	1	425	0	20	NA	1	1	7	6.05208921432495	49	662
487	1	1	16	24	12	12	357519	1	0	0	0	1	0	0	0	0	0	0	0	0	0	1	0	1	750	1	24	112	6	1	2	6.62007331848145	4	662
488	1	1	16	24	12	12	357519	1	0	0	0	1	0	0	0	0	0	0	0	0	0	1	0	1	700	0	30	114	1	1	2	6.55108022689819	4	662
489	1	1	12	24	9	9	357519	1	0	0	0	1	0	0	0	0	0	0	0	0	0	1	0	1	438	0	33	NA	1	1	6	6.08221912384033	36	662
490	1	1	12	29	12	12	480445	1	0	0	0	1	0	0	0	0	0	0	0	0	0	1	0	1	608	0	30	111	1	1	11	6.41017484664917	121	662
491	1	1	13	24	7	8	357519	1	0	0	0	1	0	0	0	0	0	0	0	0	0	1	0	1	450	0	32	106	1	0	5	6.10924768447876	25	662
492	1	1	3	26	4	0	422407	1	0	0	0	1	0	0	0	0	0	0	0	0	0	1	0	1	313	0	6	NA	1	0	17	5.74620342254639	289	662
494	1	1	7	33	6	5	177101	1	0	0	0	1	0	0	0	0	0	0	0	0	1	1	0	1	250	0	NA	NA	1	0	20	5.52146100997925	400	662
496	1	1	14	33	12	12	367470	1	0	0	0	1	0	0	0	0	0	0	0	0	0	1	0	1	500	0	26	79	1	0	13	6.21460819244385	169	662
497	0	0	12	26	11	12	422310	1	0	0	0	1	0	0	0	0	0	0	0	0	0	1	0	0	365	0	28	98	6	1	8	5.89989757537842	64	662
499	0	0	12	26	10	12	364232	1	0	0	0	1	0	0	0	0	0	0	0	0	0	1	0	0	813	0	28	105	1	1	8	6.70073127746582	64	662
500	0	0	12	25	10	12	354077	1	0	0	0	1	0	0	0	0	0	0	0	0	0	0	0	0	326	0	33	NA	4	1	7	5.7868971824646	49	662
501	0	0	12	29	NA	10	428238	0	1	0	0	1	0	0	0	0	0	0	0	0	0	0	0	0	524	0	29	105	1	0	11	6.2614917755127	121	662
502	0	0	13	28	9	12	327808	1	0	0	0	1	0	0	0	0	0	0	0	0	0	1	0	0	815	0	44	118	1	1	9	6.70318794250488	81	662
504	0	0	12	28	11	12	327808	0	0	1	0	1	0	0	0	0	0	0	0	0	0	1	0	1	750	0	35	100	1	1	10	6.62007331848145	100	662
505	0	0	17	24	9	10	318670	1	0	0	0	1	0	0	0	0	0	0	0	0	0	1	0	1	525	0	36	NA	1	1	1	6.26339817047119	1	662
506	0	0	12	32	8	12	316862	1	0	0	0	1	0	0	0	0	0	0	0	0	0	1	0	1	1125	0	38	90	1	1	14	7.02553844451904	196	662
508	0	0	12	28	8	9	327808	1	0	0	0	1	0	0	0	0	0	0	0	0	0	1	0	1	625	0	34	95	6	1	10	6.43775177001953	100	662
509	0	0	14	25	12	12	354077	1	0	0	0	1	0	0	0	0	0	0	0	0	0	1	0	1	715	0	24	112	1	1	5	6.57228231430054	25	662
510	0	0	12	31	8	12	428238	1	0	0	0	1	0	0	0	0	0	0	0	0	0	0	0	0	591	0	32	96	1	1	13	6.38181591033936	169	662
512	0	0	17	27	12	12	321899	1	0	0	0	1	0	0	0	0	0	0	0	0	0	1	0	1	404	1	37	127	6	1	4	6.00141477584839	16	662
514	0	1	12	28	10	12	422310	1	0	0	1	0	0	0	0	0	0	0	0	0	0	1	0	1	675	0	39	120	1	1	10	6.51471281051636	100	661
515	0	1	12	25	10	12	410536	1	0	0	1	0	0	0	0	0	0	0	0	0	0	1	0	1	444	0	41	123	6	1	7	6.09582471847534	49	661
516	0	1	12	24	10	12	410536	1	0	0	1	0	0	0	0	0	0	0	0	0	0	1	0	1	488	0	34	NA	1	1	6	6.19031524658203	36	661
517	0	1	9	34	10	6	408207	1	0	0	1	0	0	0	0	0	0	0	0	0	0	1	0	1	695	0	42	NA	1	1	19	6.54391193389893	361	661
518	0	1	12	25	10	12	410536	1	0	0	1	0	0	0	0	0	0	0	0	0	0	1	1	1	700	1	25	98	1	0	7	6.55108022689819	49	661
519	0	1	12	24	7	10	410536	1	0	0	1	0	0	0	0	0	0	0	0	0	0	1	1	1	325	0	24	NA	1	0	6	5.78382539749146	36	661
520	0	1	9	25	12	11	410536	1	0	0	1	0	0	0	0	0	0	0	0	0	0	1	0	1	556	0	30	NA	1	1	10	6.32076835632324	100	661
522	1	1	12	26	8	12	380166	1	0	0	0	1	0	0	0	0	0	0	0	0	0	1	0	1	325	0	25	114	6	1	8	5.78382539749146	64	662
523	1	1	13	26	15	16	380166	1	0	0	0	1	0	0	0	0	0	0	0	0	0	1	0	1	668	0	32	103	1	1	7	6.50428819656372	49	662
524	1	1	18	31	18	16	496635	1	0	0	0	1	0	0	0	0	0	0	0	0	0	1	0	0	2404	0	40	121	1	1	7	7.78488922119141	49	662
525	1	1	16	25	12	14	410630	1	0	0	0	1	0	0	0	0	0	0	0	0	0	1	0	1	758	1	38	117	6	0	3	6.63068342208862	9	662
526	1	1	16	34	12	12	367470	1	0	0	0	1	0	0	0	0	0	0	0	0	0	1	0	1	986	0	44	90	1	1	12	6.8936562538147	144	662
527	1	1	12	25	12	12	410630	1	0	0	0	1	0	0	0	0	0	0	0	0	0	1	0	1	577	0	32	125	1	1	7	6.35784244537354	49	662
529	1	1	17	29	12	12	496635	1	0	0	0	1	0	0	0	0	0	0	0	0	0	0	0	1	286	0	39	104	1	1	6	5.65599203109741	36	662
531	1	1	14	28	18	16	380166	1	0	0	0	1	0	0	0	0	0	0	0	0	0	1	1	1	231	0	40	106	6	1	8	5.44241762161255	64	662
532	1	1	12	25	7	10	369567	1	0	0	0	1	0	0	0	0	0	0	0	0	0	1	0	1	513	0	33	NA	1	1	7	6.24027585983276	49	662
533	1	1	15	28	9	10	380166	1	0	0	0	1	0	0	0	0	0	0	0	0	0	1	0	1	615	0	36	122	4	1	7	6.42162227630615	49	662
534	1	1	15	25	9	10	369567	1	0	0	0	1	0	0	0	0	0	0	0	0	0	1	0	1	700	0	43	120	1	1	4	6.55108022689819	16	662
537	1	1	18	33	12	7	408301	1	0	0	0	1	0	0	0	0	0	0	0	0	0	1	0	1	714	0	41	112	1	1	9	6.57088279724121	81	662
539	1	1	9	30	8	8	121400	1	0	0	0	1	0	0	0	0	0	0	0	0	0	1	0	1	701	0	31	NA	1	0	15	6.55250787734985	225	662
540	1	1	12	24	7	9	102031	1	0	0	0	1	0	0	0	0	0	0	0	0	1	1	0	1	462	0	29	NA	1	1	6	6.13556480407715	36	662
542	1	1	18	28	8	9	380166	1	0	0	0	1	0	0	0	0	0	0	0	0	0	1	0	1	868	0	34	109	6	1	4	6.76619148254395	16	662
544	1	1	16	29	9	10	496635	1	0	0	0	1	0	0	0	0	0	0	0	0	0	0	0	1	917	0	46	128	6	1	7	6.82110738754272	49	662
545	1	1	12	27	12	12	380166	1	0	0	0	1	0	0	0	0	0	0	0	0	0	1	0	1	1065	0	35	97	1	1	9	6.97073030471802	81	662
546	0	1	12	29	12	12	496635	1	0	0	1	0	0	0	0	0	0	0	0	0	0	1	1	1	400	0	35	96	4	1	11	5.99146461486816	121	661
547	0	1	12	27	12	12	367772	1	0	0	1	0	0	0	0	0	0	0	0	0	0	1	0	1	640	0	41	103	1	1	9	6.46146821975708	81	661
548	0	1	13	24	8	8	357519	1	0	0	1	0	0	0	0	0	0	0	0	0	0	1	0	1	285	0	16	NA	6	0	5	5.65248918533325	25	661
551	0	1	17	27	12	12	367772	1	0	0	1	0	0	0	0	0	0	0	0	0	0	1	1	1	641	1	38	127	6	1	4	6.46302938461304	16	661
561	1	1	13	32	NA	4	367470	1	0	0	0	1	0	0	0	0	0	0	0	0	0	1	0	1	389	0	21	NA	1	0	13	5.96357917785645	169	662
562	1	1	12	25	12	10	369567	1	0	0	0	1	0	0	0	0	0	0	0	0	0	1	0	1	1010	0	29	NA	1	1	7	6.91770553588867	49	662
564	1	1	12	24	8	12	90339	1	0	0	0	1	0	0	0	0	0	0	0	0	0	0	0	1	817	0	44	97	1	1	6	6.70563888549805	36	662
565	1	1	17	27	10	9	92929	1	0	0	0	1	0	0	0	0	0	0	0	0	0	1	0	1	975	0	43	120	1	1	4	6.88243770599365	16	662
567	1	1	12	29	6	7	158413	1	0	0	0	1	0	0	0	0	0	0	0	0	1	1	0	1	750	0	21	78	4	1	11	6.62007331848145	121	662
570	1	1	15	24	7	8	90339	1	0	0	0	1	0	0	0	0	0	0	0	0	0	0	0	1	463	0	46	118	1	1	3	6.1377272605896	9	662
571	1	1	12	28	12	NA	380166	1	0	0	0	1	0	0	0	0	0	0	0	0	0	1	0	1	1387	0	NA	NA	1	1	10	7.23489856719971	100	662
572	1	1	12	25	12	NA	369567	1	0	0	0	1	0	0	0	0	0	0	0	0	0	1	0	1	577	0	41	NA	6	1	7	6.35784244537354	49	662
575	1	1	12	27	11	9	380166	1	0	0	0	1	0	0	0	0	0	0	0	0	0	1	0	1	401	0	27	89	6	1	9	5.99396133422852	81	662
576	1	1	10	26	11	9	380166	1	0	0	0	1	0	0	0	0	0	0	0	0	0	1	0	1	320	0	24	NA	1	1	10	5.76832103729248	100	662
581	1	1	12	27	14	12	422407	1	0	0	0	1	0	0	0	0	0	0	0	0	0	1	0	1	514	0	36	NA	1	1	9	6.24222326278687	81	662
582	1	1	11	25	14	12	410630	1	0	0	0	1	0	0	0	0	0	0	0	0	0	1	0	1	208	0	NA	NA	6	1	8	5.33753824234009	64	662
583	1	1	17	27	8	6	380166	1	0	0	0	1	0	0	0	0	0	0	0	0	0	1	0	1	1192	1	50	122	1	1	4	7.08338785171509	16	662
584	1	1	14	26	7	6	380166	1	0	0	0	1	0	0	0	0	0	0	0	0	0	1	0	1	625	0	33	98	6	0	6	6.43775177001953	36	662
585	1	1	17	34	7	7	367470	1	0	0	0	1	0	0	0	0	0	0	0	0	0	1	0	1	481	0	44	NA	1	0	11	6.17586708068848	121	662
588	1	1	13	27	12	12	380166	1	0	0	0	1	0	0	0	0	0	0	0	0	0	1	0	1	714	1	18	101	1	1	8	6.57088279724121	64	662
590	1	1	11	27	1	4	380166	1	0	0	0	1	0	0	0	0	0	0	0	0	0	1	0	1	625	0	30	NA	1	1	10	6.43775177001953	100	662
591	1	1	12	30	NA	7	496635	1	0	0	0	1	0	0	0	0	0	0	0	0	0	1	0	1	553	0	39	112	1	1	12	6.31535816192627	144	662
592	1	1	12	34	5	2	367470	1	0	0	0	1	0	0	0	0	0	0	0	0	0	1	0	1	579	0	32	88	1	1	16	6.36130237579346	256	662
593	1	1	18	28	12	16	380166	1	0	0	0	1	0	0	0	0	0	0	0	0	0	1	0	1	841	0	52	NA	6	0	4	6.73459148406982	16	662
594	1	1	18	33	12	12	367470	1	0	0	0	1	0	0	0	0	0	0	0	0	0	1	0	1	1923	0	48	136	1	1	9	7.56164169311523	81	662
598	1	1	16	26	13	10	380166	1	0	0	0	1	0	0	0	0	0	0	0	0	0	1	0	1	806	0	50	124	1	1	4	6.69208383560181	16	662
601	1	1	12	29	NA	6	158413	0	1	0	0	1	0	0	0	0	0	0	0	0	1	1	0	1	344	0	31	96	1	0	11	5.84064149856567	121	662
605	1	1	12	32	11	14	367470	1	0	0	0	1	0	0	0	0	0	0	0	0	0	1	0	1	962	0	39	97	1	1	14	6.86901426315308	196	662
612	1	1	12	32	10	10	367470	1	0	0	0	1	0	0	0	0	0	0	0	0	0	0	0	1	600	0	40	NA	1	1	14	6.39692974090576	196	662
615	1	1	18	34	12	10	408301	1	0	0	0	1	0	0	0	0	0	0	0	0	0	1	0	1	837	0	49	107	1	1	10	6.72982406616211	100	662
616	1	1	16	24	NA	NA	410630	0	0	0	0	1	0	0	0	0	0	0	0	0	0	1	0	1	625	0	41	NA	6	1	2	6.43775177001953	4	662
617	1	1	16	28	NA	NA	422407	1	0	0	0	1	0	0	0	0	0	0	0	0	0	1	0	1	563	0	41	111	1	1	6	6.33327960968018	36	662
618	1	1	16	28	10	10	380166	1	0	0	0	1	0	0	0	0	0	0	0	0	0	1	0	1	1410	0	43	102	1	1	6	7.25134515762329	36	662
619	1	1	12	25	NA	12	90339	1	0	0	0	1	0	0	0	0	0	0	0	0	0	1	0	1	480	0	30	115	1	1	7	6.17378616333008	49	662
621	1	1	12	24	7	8	90339	1	0	0	0	1	0	0	0	0	0	0	0	0	0	1	0	1	600	1	32	94	6	1	6	6.39692974090576	36	662
623	1	1	9	28	NA	0	92929	0	1	0	0	1	0	0	0	0	0	0	0	0	0	1	0	1	300	0	30	NA	1	0	13	5.70378255844116	169	662
624	1	1	9	25	NA	0	90339	0	1	0	0	1	0	0	0	0	0	0	0	0	0	1	0	1	505	0	20	NA	1	0	10	6.22455835342407	100	662
626	1	1	14	25	7	12	102031	1	0	0	0	1	0	0	0	0	0	0	0	0	1	1	0	1	417	0	31	92	6	1	5	6.03308629989624	25	662
627	1	1	12	24	7	12	102031	1	0	0	0	1	0	0	0	0	0	0	0	0	1	1	0	1	300	0	27	NA	1	1	6	5.70378255844116	36	662
628	1	1	18	27	14	14	380166	1	0	0	0	1	0	0	0	0	0	0	0	0	0	1	0	1	865	0	37	NA	6	1	3	6.76272964477539	9	662
629	1	1	16	25	16	13	369567	1	0	0	0	1	0	0	0	0	0	0	0	0	0	1	0	1	300	0	33	116	6	1	3	5.70378255844116	9	662
635	1	1	12	32	9	6	367470	1	0	0	0	1	0	0	0	0	0	0	0	0	0	1	0	1	721	0	41	101	1	1	14	6.58063936233521	196	662
640	1	1	12	34	8	NA	367470	1	0	0	0	1	0	0	0	0	0	0	0	0	0	1	0	1	856	0	32	99	1	1	16	6.75227022171021	256	662
641	1	1	10	30	10	7	496635	1	0	0	0	1	0	0	0	0	0	0	0	0	0	1	0	1	738	0	42	106	1	1	14	6.60394382476807	196	662
644	1	1	17	31	15	12	648053	0	0	0	0	1	0	0	0	0	0	0	0	0	1	1	0	1	1058	0	40	NA	1	1	8	6.96413564682007	64	662
647	1	1	12	32	6	8	681157	1	0	0	0	1	0	0	0	0	0	0	0	0	1	1	0	1	529	0	25	NA	6	0	14	6.27098846435547	196	662
648	1	1	11	34	6	NA	367470	0	0	1	0	1	0	0	0	0	0	0	0	0	0	1	0	1	572	0	30	122	1	1	17	6.34913921356201	289	662
649	1	1	12	32	NA	9	367470	1	0	0	0	1	0	0	0	0	0	0	0	0	0	0	0	1	805	0	32	88	1	1	14	6.69084215164185	196	662
651	1	1	10	30	6	8	496635	1	0	0	0	1	0	0	0	0	0	0	0	0	0	1	0	1	400	0	28	59	6	1	14	5.99146461486816	196	662
652	1	1	18	29	12	16	496635	1	0	0	0	1	0	0	0	0	0	0	0	0	0	1	0	1	962	0	48	126	1	1	5	6.86901426315308	25	662
653	1	1	18	27	13	16	380166	1	0	0	0	1	0	0	0	0	0	0	0	0	0	1	0	1	817	0	40	126	6	1	3	6.70563888549805	9	662
654	1	1	13	28	14	12	380166	1	0	0	0	1	0	0	0	0	0	0	0	0	0	1	0	1	740	0	47	NA	1	1	9	6.60665035247803	81	662
655	1	1	18	30	12	12	496635	1	0	0	0	1	0	0	0	0	0	0	0	0	0	1	0	1	721	0	54	105	1	1	6	6.58063936233521	36	662
658	1	1	18	24	16	16	369567	1	0	0	0	1	0	0	0	0	0	0	0	0	0	1	0	1	913	0	29	123	6	1	0	6.81673574447632	0	662
662	1	1	17	27	8	12	380166	1	0	0	0	1	0	0	0	0	0	0	0	0	0	1	0	1	379	0	30	119	6	1	4	5.93753623962402	16	662
663	1	1	14	26	8	12	380166	0	0	0	0	1	0	0	0	0	0	0	0	0	0	1	0	1	350	0	35	108	6	1	6	5.85793304443359	36	662
667	1	1	11	33	8	8	367470	1	0	0	0	1	0	0	0	0	0	0	0	0	0	1	0	1	694	0	36	93	6	1	16	6.54247188568115	256	662
669	1	1	12	32	NA	12	367470	1	0	0	0	1	0	0	0	0	0	0	0	0	0	1	1	1	1014	0	38	82	4	1	14	6.92165803909302	196	662
671	1	1	18	34	16	16	613041	1	0	0	0	1	0	0	0	0	0	0	0	0	0	1	0	1	1136	0	49	123	1	1	10	7.03526878356934	100	662
673	1	1	18	30	16	16	648053	1	0	0	0	1	0	0	0	0	0	0	0	0	0	1	0	1	1709	0	45	134	1	1	6	7.44366359710693	36	662
675	1	1	12	26	12	8	109826	1	0	0	0	1	0	0	0	0	0	0	0	0	0	1	0	1	529	0	29	84	1	1	8	6.27098846435547	64	662
676	1	1	17	32	12	16	149854	1	0	0	0	1	0	0	0	0	0	0	0	0	1	1	0	1	673	0	38	101	6	1	9	6.51174545288086	81	662
677	1	1	17	28	16	13	380166	1	0	0	0	1	0	0	0	0	0	0	0	0	0	1	0	1	1010	1	45	125	4	1	5	6.91770553588867	25	662
679	1	1	18	28	17	12	380166	1	0	0	0	1	0	0	0	0	0	0	0	0	0	1	0	0	846	0	43	117	1	1	4	6.74051952362061	16	662
680	1	1	11	27	12	12	380166	1	0	0	0	1	0	0	0	0	0	0	0	0	0	1	0	1	710	0	36	98	1	1	10	6.56526517868042	100	662
681	1	1	16	26	12	13	380166	1	0	0	0	1	0	0	0	0	0	0	0	0	0	0	0	1	820	0	41	118	1	1	4	6.70930433273315	16	662
682	1	1	12	24	12	13	369567	1	0	0	0	1	0	0	0	0	0	0	0	0	0	1	0	1	447	0	NA	NA	6	1	6	6.10255861282349	36	662
685	1	1	15	25	9	10	369567	1	0	0	0	1	0	0	0	0	0	0	0	0	0	1	0	1	500	0	26	129	1	1	4	6.21460819244385	16	662
686	1	1	16	31	12	12	551817	1	0	0	0	1	0	0	0	0	0	0	0	0	0	1	0	1	1049	0	44	96	1	1	9	6.9555926322937	81	662
687	1	1	18	29	16	12	496635	1	0	0	0	1	0	0	0	0	0	0	0	0	0	1	0	1	1202	0	40	124	1	1	5	7.09174203872681	25	662
689	1	1	12	33	8	NA	367470	1	0	0	0	1	0	0	0	0	0	0	0	0	0	1	0	1	690	0	27	NA	1	1	15	6.53669166564941	225	662
692	1	1	16	28	8	10	380166	1	0	0	0	1	0	0	0	0	0	0	0	0	0	1	0	1	648	0	42	122	1	1	6	6.47389078140259	36	662
695	1	1	13	30	12	12	496635	1	0	0	0	1	0	0	0	0	0	0	0	0	0	1	0	1	875	0	37	85	1	1	11	6.77422380447388	121	662
703	1	1	17	25	12	12	369567	1	0	0	0	1	0	0	0	0	0	0	0	0	0	1	0	1	548	1	39	112	1	1	2	6.30627536773682	4	662
704	1	1	7	28	8	9	380166	1	0	0	0	1	0	0	0	0	0	0	0	0	0	1	0	1	600	0	30	NA	1	0	15	6.39692974090576	225	662
705	1	1	15	34	12	8	367470	1	0	0	0	1	0	0	0	0	0	0	0	0	0	1	0	1	2244	0	45	111	1	1	13	7.71601533889771	169	662
706	1	1	12	31	12	8	496635	1	0	0	0	1	0	0	0	0	0	0	0	0	0	1	0	1	1442	0	42	90	1	1	13	7.2737865447998	169	662
708	1	1	12	34	NA	NA	149854	0	0	0	0	1	0	0	0	0	0	0	0	0	1	1	0	1	320	0	38	NA	1	1	16	5.76832103729248	256	662
709	1	1	18	33	10	16	367470	1	0	0	0	1	0	0	0	0	0	0	0	0	0	1	0	1	1262	0	43	101	1	1	9	7.14045286178589	81	662
710	1	1	12	24	11	9	369567	0	0	1	0	1	0	0	0	0	0	0	0	0	0	1	0	1	600	0	18	100	1	1	6	6.39692974090576	36	662
711	1	1	11	26	NA	10	475436	1	0	0	0	1	0	0	0	0	0	0	0	0	1	1	0	1	300	0	25	95	6	0	9	5.70378255844116	81	662
714	1	1	16	24	12	12	369567	1	0	0	0	1	0	0	0	0	0	0	0	0	0	1	0	1	538	0	44	120	6	1	2	6.28785848617554	4	662
715	1	1	12	33	11	NA	408301	1	0	0	0	1	0	0	0	0	0	0	0	0	0	0	0	1	744	0	44	NA	1	1	15	6.61204099655151	225	662
717	1	1	12	33	NA	12	367470	0	1	0	0	1	0	0	0	0	0	0	0	0	0	1	0	1	846	1	36	101	1	1	15	6.74051952362061	225	662
719	1	1	16	29	12	12	480445	1	0	0	0	1	0	0	0	0	0	0	0	0	0	1	0	1	813	0	44	NA	1	1	7	6.70073127746582	49	662
721	1	1	12	28	NA	8	380166	1	0	0	0	1	0	0	0	0	0	0	0	0	0	1	0	1	1000	0	34	90	1	0	10	6.90775537490845	100	662
727	1	1	16	26	12	15	380166	1	0	0	0	1	0	0	0	0	0	0	0	0	0	1	0	1	561	0	34	122	1	1	4	6.32972097396851	16	662
729	1	1	18	26	18	18	380166	1	0	0	0	1	0	0	0	0	0	0	0	0	0	1	0	1	285	0	41	140	6	1	2	5.65248918533325	4	662
732	1	1	16	27	16	12	380166	1	0	0	0	1	0	0	0	0	0	0	0	0	0	1	0	1	437	0	37	106	1	1	5	6.07993316650391	25	662
733	1	1	13	25	12	12	369567	1	0	0	0	1	0	0	0	0	0	0	0	0	0	1	0	1	325	0	27	93	6	0	6	5.78382539749146	36	662
734	1	1	16	28	10	12	380166	1	0	0	0	1	0	0	0	0	0	0	0	0	0	1	0	1	580	0	30	119	1	1	6	6.36302804946899	36	662
735	1	1	16	26	12	12	104596	1	0	0	0	1	0	0	0	0	0	0	0	0	1	1	0	1	588	0	33	95	4	1	4	6.37672710418701	16	662
742	1	1	18	29	14	12	496635	1	0	0	0	1	0	0	0	0	0	0	0	0	0	1	0	1	801	0	44	115	1	1	5	6.68586111068726	25	662
747	1	1	14	25	8	10	369567	1	0	0	0	1	0	0	0	0	0	0	0	0	0	1	0	1	312	0	32	119	6	1	5	5.74300336837769	25	662
749	1	1	12	29	4	11	158413	0	0	1	0	1	0	0	0	0	0	0	0	0	1	1	0	1	250	0	19	67	6	0	11	5.52146100997925	121	662
750	1	1	15	27	4	11	104596	0	0	1	0	1	0	0	0	0	0	0	0	0	1	1	0	1	500	0	34	97	5	0	6	6.21460819244385	36	662
751	1	1	12	33	NA	12	149854	0	1	0	0	1	0	0	0	0	0	0	0	0	1	1	0	1	750	0	28	111	1	1	15	6.62007331848145	225	662
752	1	1	13	31	11	11	496635	1	0	0	0	1	0	0	0	0	0	0	0	0	0	1	1	1	343	1	41	101	1	1	12	5.83773040771484	144	662
753	1	1	15	28	11	11	380166	1	0	0	0	1	0	0	0	0	0	0	0	0	0	1	0	1	250	0	32	112	4	NA	7	5.52146100997925	49	662
754	1	1	16	24	12	10	369567	1	0	0	0	1	0	0	0	0	0	0	0	0	0	1	0	1	700	1	26	107	1	1	2	6.55108022689819	4	662
756	1	1	12	25	8	8	369567	1	0	0	0	1	0	0	0	0	0	0	0	0	0	1	0	1	400	0	22	93	6	0	7	5.99146461486816	49	662
757	1	1	17	27	14	12	380166	1	0	0	0	1	0	0	0	0	0	0	0	0	0	1	0	1	555	0	37	122	1	1	4	6.31896829605103	16	662
758	1	1	15	28	12	12	380166	1	0	0	0	1	0	0	0	0	0	0	0	0	0	1	0	1	699	0	38	106	1	1	7	6.5496506690979	49	662
759	1	1	14	24	12	12	369567	1	0	0	0	1	0	0	0	0	0	0	0	0	0	1	0	1	1923	0	31	NA	1	1	4	7.56164169311523	16	662
762	1	1	18	32	NA	10	367470	1	0	0	0	1	0	0	0	0	0	0	0	0	0	1	0	1	1216	0	49	127	6	1	8	7.10332202911377	64	662
763	1	1	16	29	12	12	496635	1	0	0	0	1	0	0	0	0	0	0	0	0	0	1	0	1	615	0	35	113	1	1	7	6.42162227630615	49	662
764	1	1	14	25	12	12	369567	1	0	0	0	1	0	0	0	0	0	0	0	0	0	1	0	1	745	0	36	115	6	1	5	6.61338424682617	25	662
765	1	1	16	24	18	14	410630	1	0	0	0	1	0	0	0	0	0	0	0	0	0	1	0	1	458	0	37	NA	6	1	2	6.12686920166016	4	662
767	1	1	18	25	16	10	369567	1	0	0	0	1	0	0	0	0	0	0	0	0	0	1	0	1	647	0	45	118	6	1	1	6.47234630584717	1	662
768	1	1	12	25	8	12	369567	1	0	0	0	1	0	0	0	0	0	0	0	0	0	1	0	1	745	0	37	106	1	1	7	6.61338424682617	49	662
770	1	1	16	25	17	12	369567	1	0	0	0	1	0	0	0	0	0	0	0	0	0	1	1	1	815	0	40	118	1	1	3	6.70318794250488	9	662
772	1	1	16	31	13	10	496635	1	0	0	0	1	0	0	0	0	0	0	0	0	0	1	0	1	865	0	46	126	1	1	9	6.76272964477539	81	662
773	1	1	12	28	7	8	367772	1	0	0	0	1	0	0	0	0	0	0	0	0	0	1	0	1	542	0	40	95	1	1	10	6.29526615142822	100	662
774	1	1	13	27	18	12	367772	1	0	0	0	1	0	0	0	0	0	0	0	0	0	1	0	1	365	0	35	107	1	1	8	5.89989757537842	64	662
775	1	1	10	24	18	12	357519	1	0	0	0	1	0	0	0	0	0	0	0	0	0	1	0	1	417	0	32	100	1	1	8	6.03308629989624	64	662
776	1	1	16	27	NA	12	735544	0	1	0	0	1	0	0	0	0	0	0	0	0	0	1	0	1	657	0	40	102	6	1	5	6.48768424987793	25	662
777	1	1	15	26	NA	12	735544	0	1	0	0	1	0	0	0	0	0	0	0	0	0	1	0	1	529	0	43	113	6	1	5	6.27098846435547	25	662
778	1	1	17	29	8	12	960890	1	0	0	0	1	0	0	0	0	0	0	0	0	0	1	0	1	851	0	46	96	1	1	6	6.74641227722168	36	662
779	1	1	12	25	12	9	715038	1	0	0	0	1	0	0	0	0	0	0	0	0	0	1	0	1	663	0	32	106	1	1	7	6.49677515029907	49	662
781	1	1	16	24	12	12	715038	1	0	0	0	1	0	0	0	0	0	0	0	0	0	1	0	1	529	1	33	NA	1	1	2	6.27098846435547	4	662
784	1	1	18	28	9	12	380166	1	0	0	0	1	0	0	0	0	0	0	0	0	0	1	0	1	889	0	47	111	1	0	4	6.7900972366333	16	662
785	1	1	17	28	NA	12	380166	1	0	0	0	1	0	0	0	0	0	0	0	0	0	1	1	1	865	1	43	113	1	1	5	6.76272964477539	25	662
786	1	1	18	26	18	12	380166	1	0	0	0	1	0	0	0	0	0	0	0	0	0	1	1	1	231	0	46	138	1	1	2	5.44241762161255	4	662
791	1	1	12	32	10	9	367470	1	0	0	0	1	0	0	0	0	0	0	0	0	0	0	1	1	802	0	NA	110	1	1	14	6.68710851669312	196	662
792	1	1	13	27	12	12	380166	1	0	0	0	0	0	0	0	0	0	0	1	0	0	1	0	1	533	1	50	105	1	1	8	6.27852153778076	64	669
798	1	1	15	25	12	14	102031	1	0	0	0	1	0	0	0	0	0	0	0	0	1	1	0	1	775	0	29	85	1	1	4	6.65286302566528	16	662
799	1	1	14	24	12	14	102031	1	0	0	0	1	0	0	0	0	0	0	0	0	1	1	0	1	476	1	26	NA	6	1	4	6.16541767120361	16	662
800	1	1	16	33	16	NA	367470	1	0	0	0	1	0	0	0	0	0	0	0	0	0	1	0	1	865	0	46	113	1	1	11	6.76272964477539	121	662
801	1	1	16	28	10	12	422407	1	0	0	0	1	0	0	0	0	0	0	0	0	0	0	0	0	1014	0	51	117	1	1	6	6.92165803909302	36	662
802	1	1	18	32	16	16	367470	1	0	0	0	1	0	0	0	0	0	0	0	0	0	1	0	1	641	0	56	126	1	1	8	6.46302938461304	64	662
803	1	1	16	24	10	10	369567	1	0	0	0	1	0	0	0	0	0	0	0	0	0	1	0	1	333	0	34	125	1	1	2	5.80814266204834	4	662
804	1	1	11	34	8	9	149854	1	0	0	0	1	0	0	0	0	0	0	0	0	1	1	0	1	556	0	18	NA	1	NA	17	6.32076835632324	289	662
805	1	1	18	26	8	12	380166	1	0	0	0	1	0	0	0	0	0	0	0	0	0	1	0	1	528	0	37	125	5	1	2	6.26909637451172	4	662
807	1	1	12	26	12	12	380166	1	0	0	0	1	0	0	0	0	0	0	0	0	0	1	0	1	635	1	32	NA	1	1	8	6.45362520217896	64	662
809	1	1	11	27	3	NA	123613	0	0	0	0	1	0	0	0	0	0	0	0	0	1	1	1	1	500	0	37	NA	1	0	10	6.21460819244385	100	662
810	1	1	16	34	NA	12	149854	1	0	0	0	1	0	0	0	0	0	0	0	0	1	1	0	1	1154	1	49	89	1	1	12	7.05098962783813	144	662
813	1	1	18	26	NA	NA	380166	1	0	0	0	1	0	0	0	0	0	0	0	0	0	1	0	1	855	0	40	NA	1	1	2	6.75110149383545	4	662
814	1	1	12	28	16	12	422407	1	0	0	0	1	0	0	0	0	0	0	0	0	0	0	0	1	479	0	38	NA	1	1	10	6.1717004776001	100	662
815	1	1	18	25	12	11	369567	1	0	0	0	1	0	0	0	0	0	0	0	0	0	1	1	1	817	0	31	125	1	1	1	6.70563888549805	1	662
816	1	1	18	29	18	12	496635	1	0	0	0	1	0	0	0	0	0	0	0	0	0	1	0	0	692	0	47	129	1	1	5	6.53958606719971	25	662
817	1	1	16	33	12	8	408301	1	0	0	0	1	0	0	0	0	0	0	0	0	0	0	0	1	989	0	47	118	1	1	11	6.89669418334961	121	662
818	1	1	16	31	NA	12	551817	1	0	0	0	1	0	0	0	0	0	0	0	0	0	1	1	1	447	1	34	114	1	1	9	6.10255861282349	81	662
819	1	1	18	34	16	12	408301	1	0	0	0	1	0	0	0	0	0	0	0	0	0	1	0	1	1002	0	40	121	1	1	10	6.90975332260132	100	662
820	1	1	18	34	12	12	408301	1	0	0	0	1	0	0	0	0	0	0	0	0	0	1	0	1	1241	0	51	115	5	1	10	7.12367296218872	100	662
821	1	1	14	32	NA	12	408301	0	0	1	0	1	0	0	0	0	0	0	0	0	0	0	0	1	921	0	44	120	1	1	12	6.8254599571228	144	662
822	1	1	12	28	7	8	92929	1	0	0	0	1	0	0	0	0	0	0	0	0	0	1	0	1	571	0	37	85	6	NA	10	6.34738922119141	100	662
824	1	1	12	31	6	11	121400	1	0	0	0	1	0	0	0	0	0	0	0	0	0	1	0	1	525	0	43	109	1	1	13	6.26339817047119	169	662
827	1	1	12	28	8	12	380166	1	0	0	0	1	0	0	0	0	0	0	0	0	0	1	0	1	1154	0	42	117	1	1	10	7.05098962783813	100	662
832	1	1	12	24	5	10	102031	1	0	0	0	1	0	0	0	0	0	0	0	0	1	1	0	1	480	0	31	NA	1	0	6	6.17378616333008	36	662
836	1	1	11	24	NA	10	369567	0	1	0	0	1	0	0	0	0	0	0	0	0	0	1	0	1	839	0	29	NA	1	1	7	6.73221063613892	49	662
838	1	1	14	33	10	10	408301	1	0	0	0	1	0	0	0	0	0	0	0	0	0	1	0	1	1402	0	42	NA	1	1	13	7.24565505981445	169	662
840	1	1	13	27	NA	NA	427892	1	0	0	0	1	0	0	0	0	0	0	0	0	1	1	0	1	400	0	21	NA	6	1	8	5.99146461486816	64	662
841	1	1	12	33	12	8	367470	1	0	0	0	1	0	0	0	0	0	0	0	0	0	1	0	1	710	0	43	NA	6	1	15	6.56526517868042	225	662
845	1	1	14	24	10	12	369567	1	0	0	0	1	0	0	0	0	0	0	0	0	0	1	0	1	635	0	29	104	1	1	4	6.45362520217896	16	662
846	1	1	13	26	11	12	380166	1	0	0	0	1	0	0	0	0	0	0	0	0	0	1	0	1	388	0	28	109	6	1	7	5.96100521087646	49	662
847	1	1	12	26	8	10	380166	1	0	0	0	1	0	0	0	0	0	0	0	0	0	1	0	1	688	0	28	105	1	1	8	6.53378868103027	64	662
850	1	1	12	34	NA	NA	367470	1	0	0	0	1	0	0	0	0	0	0	0	0	0	1	0	1	630	0	36	85	1	1	16	6.44571971893311	256	662
851	0	1	15	34	12	8	367470	1	0	0	0	1	0	0	0	0	0	0	0	0	0	1	0	1	1044	0	38	115	6	1	13	6.95081472396851	169	662
857	0	1	12	24	NA	12	369567	0	1	0	0	1	0	0	0	0	0	0	0	0	0	1	0	1	577	0	41	NA	1	1	6	6.35784244537354	36	662
862	0	1	12	25	NA	12	369567	0	1	0	0	1	0	0	0	0	0	0	0	0	0	1	0	1	500	0	38	89	6	1	7	6.21460819244385	49	662
863	1	1	12	34	NA	12	367470	0	1	0	0	0	1	0	0	0	0	0	0	0	0	0	0	0	781	0	50	85	1	0	16	6.6605749130249	256	663
864	1	1	13	26	12	11	380166	1	0	0	0	1	0	0	0	0	0	0	0	0	0	1	0	1	577	0	34	102	1	1	7	6.35784244537354	49	662
865	1	1	13	25	12	11	369567	1	0	0	0	1	0	0	0	0	0	0	0	0	0	1	0	1	525	1	39	109	5	1	6	6.26339817047119	36	662
867	1	1	17	28	12	12	380166	1	0	0	0	1	0	0	0	0	0	0	0	0	0	1	0	1	385	1	39	107	1	1	5	5.95324325561523	25	662
870	0	1	12	29	8	NA	496635	1	0	0	0	1	0	0	0	0	0	0	0	0	0	1	0	1	625	0	35	NA	1	NA	11	6.43775177001953	121	662
871	0	1	16	28	11	11	380166	1	0	0	0	1	0	0	0	0	0	0	0	0	0	1	0	1	625	1	32	103	1	1	6	6.43775177001953	36	662
872	0	1	13	26	10	12	380166	1	0	0	0	1	0	0	0	0	0	0	0	0	0	1	0	1	475	1	34	83	1	1	7	6.16331481933594	49	662
875	0	1	14	25	12	12	357519	1	0	0	0	1	0	0	0	0	0	0	0	0	0	1	0	1	659	1	32	112	1	1	5	6.49072360992432	25	662
876	0	1	16	24	12	12	357519	1	0	0	0	1	0	0	0	0	0	0	0	0	0	1	0	1	425	0	30	NA	6	1	2	6.05208921432495	4	662
878	0	1	14	25	10	11	410630	1	0	0	0	1	0	0	0	0	0	0	0	0	0	1	0	1	524	0	32	106	1	1	5	6.2614917755127	25	662
879	0	0	12	26	10	10	422310	1	0	0	0	1	0	0	0	0	0	0	0	0	0	1	0	1	625	0	30	101	1	0	8	6.43775177001953	64	662
880	0	0	16	31	9	12	551690	1	0	0	0	1	0	0	0	0	0	0	0	0	0	1	0	1	1010	0	47	105	1	1	9	6.91770553588867	81	662
881	0	0	12	26	9	12	422310	1	0	0	0	1	0	0	0	0	0	0	0	0	0	1	0	1	601	0	40	116	1	1	8	6.39859485626221	64	662
882	0	0	12	27	NA	11	422310	0	0	1	0	1	0	0	0	0	0	0	0	0	0	1	0	1	808	0	22	NA	1	0	9	6.69456195831299	81	662
883	0	0	12	28	7	7	422310	1	0	0	0	1	0	0	0	0	0	0	0	0	0	1	0	1	426	0	22	90	1	1	10	6.05443954467773	100	662
885	0	0	12	30	5	11	551690	1	0	0	0	1	0	0	0	0	0	0	0	0	0	1	0	1	1060	0	28	91	1	1	12	6.96602439880371	144	662
886	0	0	12	26	5	11	422310	1	0	0	0	1	0	0	0	0	0	0	0	0	0	1	0	1	414	0	41	128	1	1	8	6.02586603164673	64	662
887	0	0	12	30	NA	7	551690	0	1	0	0	1	0	0	0	0	0	0	0	0	0	1	0	1	492	0	34	110	1	1	12	6.19847869873047	144	662
888	0	0	12	27	NA	7	422310	0	1	0	0	1	0	0	0	0	0	0	0	0	0	1	0	1	325	0	28	93	1	1	9	5.78382539749146	81	662
889	0	0	12	28	12	7	422310	1	0	0	0	1	0	0	0	0	0	0	0	0	0	1	0	1	275	0	33	75	4	1	10	5.61677122116089	100	662
891	0	0	12	25	8	12	410536	1	0	0	0	1	0	0	0	0	0	0	0	0	0	1	0	1	291	0	17	94	6	1	7	5.67332315444946	49	662
892	0	0	18	31	16	NA	551690	0	0	0	0	1	0	0	0	0	0	0	0	0	0	1	1	1	731	0	39	NA	1	1	7	6.59441328048706	49	662
893	0	0	14	26	12	12	327808	1	0	0	0	1	0	0	0	0	0	0	0	0	0	1	1	1	488	0	38	112	1	1	6	6.19031524658203	36	662
894	0	0	14	24	12	12	318670	1	0	0	0	1	0	0	0	0	0	0	0	0	0	1	0	1	337	0	32	121	6	1	4	5.8200831413269	16	662
895	0	0	12	27	12	12	422310	1	0	0	0	1	0	0	0	0	0	0	0	0	0	1	0	1	725	0	33	100	1	1	9	6.58617162704468	81	662
897	0	0	13	25	12	12	318670	1	0	0	0	1	0	0	0	0	0	0	0	0	0	0	0	1	440	0	27	109	1	1	6	6.0867748260498	36	662
899	0	0	16	27	8	8	327808	1	0	0	0	1	0	0	0	0	0	0	0	0	0	0	0	1	641	0	38	122	1	0	5	6.46302938461304	25	662
900	0	0	12	28	8	11	422310	1	0	0	0	1	0	0	0	0	0	0	0	0	0	1	0	1	375	0	26	102	6	0	10	5.92692613601685	100	662
901	0	0	12	25	NA	NA	456151	0	0	0	0	1	0	0	0	0	0	0	0	0	0	1	0	1	481	0	34	131	1	1	7	6.17586708068848	49	662
902	0	0	14	29	10	8	551690	1	0	0	0	1	0	0	0	0	0	0	0	0	0	1	0	1	925	0	38	122	1	0	9	6.82979393005371	81	662
904	0	0	12	26	12	12	422310	1	0	0	0	1	0	0	0	0	0	0	0	0	0	1	0	1	514	0	NA	NA	4	1	8	6.24222326278687	64	662
905	0	0	12	33	10	10	453563	1	0	0	0	1	0	0	0	0	0	0	0	0	0	1	0	1	1065	0	38	105	1	0	15	6.97073030471802	225	662
908	0	0	12	28	NA	10	327808	1	0	0	0	1	0	0	0	0	0	0	0	0	0	1	0	1	638	0	36	103	1	1	10	6.45833826065063	100	662
909	0	0	12	32	9	9	316862	0	1	0	0	1	0	0	0	0	0	0	0	0	0	1	0	1	739	0	37	113	1	1	14	6.60529804229736	196	662
910	0	0	12	26	12	8	327808	0	0	1	0	1	0	0	0	0	0	0	0	0	0	1	0	1	493	0	34	104	1	0	8	6.2005090713501	64	662
911	0	0	10	24	12	9	318670	0	0	1	0	1	0	0	0	0	0	0	0	0	0	1	1	1	650	0	26	NA	1	0	8	6.47697257995605	64	662
912	0	0	7	31	5	8	428238	1	0	0	0	1	0	0	0	0	0	0	0	0	0	1	0	1	308	0	33	NA	4	0	18	5.73009967803955	324	662
913	0	0	16	30	11	9	551690	1	0	0	0	1	0	0	0	0	0	0	0	0	0	1	0	0	629	0	43	124	1	1	8	6.44413137435913	64	662
914	0	0	13	28	8	12	422310	1	0	0	0	1	0	0	0	0	0	0	0	0	0	0	0	0	409	0	31	110	1	1	9	6.0137152671814	81	662
915	0	0	18	33	NA	NA	408207	1	0	0	0	1	0	0	0	0	0	0	0	0	0	1	0	0	600	0	39	112	6	1	9	6.39692974090576	81	662
916	0	0	12	28	11	12	422310	1	0	0	0	1	0	0	0	0	0	0	0	0	0	0	0	1	745	0	34	104	1	1	10	6.61338424682617	100	662
917	0	0	17	31	NA	NA	551690	1	0	0	0	1	0	0	0	0	0	0	0	0	0	1	0	0	625	1	37	96	1	1	8	6.43775177001953	64	662
919	0	0	12	29	12	12	475820	1	0	0	1	0	0	0	0	0	0	0	0	0	0	0	0	1	549	0	37	95	1	1	11	6.30809831619263	121	661
920	0	0	15	24	12	12	354077	1	0	0	0	1	0	0	0	0	0	0	0	0	0	0	0	0	326	1	32	95	6	1	3	5.7868971824646	9	662
921	0	0	9	26	7	NA	327808	0	0	0	0	1	0	0	0	0	0	0	0	0	0	0	0	0	258	0	20	NA	1	1	11	5.55295944213867	121	662
924	0	1	12	26	12	12	380166	1	0	0	0	1	0	0	0	0	0	0	0	0	0	1	0	0	875	0	40	103	1	1	8	6.77422380447388	64	662
925	0	1	12	25	12	12	369567	1	0	0	0	1	0	0	0	0	0	0	0	0	0	0	0	0	639	0	48	116	1	1	7	6.45990467071533	49	662
927	0	1	11	33	7	7	316862	1	0	0	0	1	0	0	0	0	0	0	0	0	0	0	0	0	667	0	37	NA	1	1	16	6.50278997421265	256	662
928	0	1	14	29	12	12	428238	1	0	0	0	1	0	0	0	0	0	0	0	0	0	1	1	0	504	0	45	95	1	1	9	6.22257614135742	81	662
929	0	1	17	25	12	12	318670	1	0	0	0	1	0	0	0	0	0	0	0	0	0	1	1	0	313	1	38	101	6	1	2	5.74620342254639	4	662
931	0	1	18	27	NA	12	422310	1	0	0	0	1	0	0	0	0	0	0	0	0	0	1	1	0	1010	0	44	NA	1	1	3	6.91770553588867	9	662
932	0	1	10	33	8	9	408207	1	0	0	0	1	0	0	0	0	0	0	0	0	0	0	0	0	1000	0	34	NA	1	1	17	6.90775537490845	289	662
933	0	1	16	28	NA	18	422310	0	1	0	0	1	0	0	0	0	0	0	0	0	0	0	0	0	721	0	39	120	1	1	6	6.58063936233521	36	662
935	0	1	12	27	8	8	422310	1	0	0	0	1	0	0	0	0	0	0	0	0	0	0	0	0	785	0	39	102	1	0	9	6.66568374633789	81	662
936	0	1	12	34	8	12	77455	1	0	0	0	1	0	0	0	0	0	0	0	0	0	0	0	0	546	0	39	105	1	1	16	6.30261898040771	256	662
938	0	1	12	25	8	8	77897	1	0	0	0	1	0	0	0	0	0	0	0	0	0	0	0	0	828	0	28	103	4	1	7	6.71901321411133	49	662
939	0	1	12	25	10	10	77897	1	0	0	0	1	0	0	0	0	0	0	0	0	0	0	0	0	159	0	30	94	1	1	7	5.06890439987183	49	662
940	0	1	10	27	10	6	94700	1	0	0	0	1	0	0	0	0	0	0	0	0	0	0	0	0	700	0	22	NA	1	0	11	6.55108022689819	121	662
941	0	1	13	28	10	12	327808	1	0	0	0	1	0	0	0	0	0	0	0	0	0	0	0	0	721	0	36	102	1	0	9	6.58063936233521	81	662
942	0	1	12	24	10	12	318670	1	0	0	0	1	0	0	0	0	0	0	0	0	0	0	0	0	304	0	14	NA	1	1	6	5.71702766418457	36	662
944	0	1	16	25	12	16	318670	1	0	0	0	1	0	0	0	0	0	0	0	0	0	1	0	0	553	0	31	112	6	1	3	6.31535816192627	9	662
945	0	1	14	26	7	6	327808	1	0	0	0	1	0	0	0	0	0	0	0	0	0	1	1	0	542	0	35	101	1	1	6	6.29526615142822	36	662
947	0	1	16	24	12	12	318670	1	0	0	0	1	0	0	0	0	0	0	0	0	0	0	0	0	509	0	30	121	1	1	2	6.2324481010437	4	662
948	0	1	16	24	12	12	312925	1	0	0	0	1	0	0	0	0	0	0	0	0	0	0	0	0	385	0	40	105	1	1	2	5.95324325561523	4	662
949	1	0	12	32	10	8	367470	1	0	0	0	1	0	0	0	0	0	0	0	0	0	1	0	1	1442	0	42	96	1	1	14	7.2737865447998	196	662
951	1	0	16	32	14	14	408301	0	0	1	0	1	0	0	0	0	0	0	0	0	0	1	0	1	879	0	45	128	1	1	10	6.77878475189209	100	662
953	1	0	13	24	16	14	369567	1	0	0	0	1	0	0	0	0	0	0	0	0	0	1	0	1	1000	0	37	NA	6	1	5	6.90775537490845	25	662
954	1	0	12	28	12	9	380166	1	0	0	0	1	0	0	0	0	0	0	0	0	0	0	0	0	863	0	26	110	1	0	10	6.76041460037231	100	662
956	1	0	12	27	11	12	367772	1	0	0	0	1	0	0	0	0	0	0	0	0	0	0	0	0	740	0	32	92	1	1	9	6.60665035247803	81	662
957	1	0	12	34	NA	NA	355491	1	0	0	0	1	0	0	0	0	0	0	0	0	0	0	0	0	889	0	39	87	1	1	16	6.7900972366333	256	662
958	1	0	15	29	9	10	480445	1	0	0	0	1	0	0	0	0	0	0	0	0	0	1	0	1	458	1	34	126	1	1	8	6.12686920166016	64	662
961	0	1	12	34	NA	9	367470	1	0	0	1	0	0	0	0	0	0	0	0	0	0	1	0	1	450	0	34	98	1	1	16	6.10924768447876	256	661
963	0	1	12	34	NA	NA	408301	1	0	0	1	0	0	0	0	0	0	0	0	0	0	1	0	1	700	0	39	103	1	1	16	6.55108022689819	256	661
965	0	1	14	33	8	12	367470	1	0	0	1	0	0	0	0	0	0	0	0	0	0	1	0	1	744	0	49	122	1	1	13	6.61204099655151	169	661
967	0	1	16	32	12	11	408207	1	0	0	0	1	0	0	0	0	0	0	0	0	0	1	0	0	889	0	43	109	1	1	10	6.7900972366333	100	662
969	0	1	18	32	12	12	408207	1	0	0	0	1	0	0	0	0	0	0	0	0	0	1	0	0	692	0	37	125	1	1	8	6.53958606719971	64	662
971	0	1	18	33	12	12	316862	1	0	0	0	1	0	0	0	0	0	0	0	0	0	0	0	0	604	0	38	119	1	0	9	6.40357398986816	81	662
972	0	1	18	30	NA	14	551690	0	1	0	0	1	0	0	0	0	0	0	0	0	0	1	0	1	625	0	42	97	1	1	6	6.43775177001953	36	662
973	0	1	14	33	8	12	408207	1	0	0	0	1	0	0	0	0	0	0	0	0	0	1	0	1	746	0	36	103	1	1	13	6.6147255897522	169	662
974	0	1	18	33	8	16	408207	1	0	0	0	1	0	0	0	0	0	0	0	0	0	1	0	1	726	0	42	95	1	1	9	6.58755016326904	81	662
975	0	1	12	30	8	10	612989	1	0	0	0	1	0	0	0	0	0	0	0	0	0	1	0	1	560	0	40	99	1	1	12	6.32793664932251	144	662
976	0	1	12	26	12	10	422310	1	0	0	0	1	0	0	0	0	0	0	0	0	0	0	0	0	424	0	31	106	1	1	8	6.04973363876343	64	662
977	0	1	12	26	NA	12	422310	0	1	0	0	1	0	0	0	0	0	0	0	0	0	0	0	0	400	0	33	117	1	1	8	5.99146461486816	64	662
978	0	1	14	26	12	12	422310	1	0	0	0	1	0	0	0	0	0	0	0	0	0	1	0	0	250	0	40	112	5	1	6	5.52146100997925	36	662
979	0	1	13	26	8	12	422310	1	0	0	0	1	0	0	0	0	0	0	0	0	0	1	0	1	646	0	30	136	1	1	7	6.47079944610596	49	662
980	0	1	12	24	12	12	318670	1	0	0	0	1	0	0	0	0	0	0	0	0	0	1	0	1	598	0	35	NA	1	1	6	6.39359092712402	36	662
981	0	1	12	27	8	8	327808	1	0	0	0	1	0	0	0	0	0	0	0	0	0	1	0	1	1000	0	33	110	5	1	9	6.90775537490845	81	662
983	1	1	12	28	12	13	422310	1	0	0	0	1	0	0	0	0	0	0	0	0	0	0	0	0	528	0	26	111	1	1	10	6.26909637451172	100	662
984	1	1	12	26	12	13	422310	1	0	0	0	1	0	0	0	0	0	0	0	0	0	0	0	0	481	0	32	115	4	1	8	6.17586708068848	64	662
985	1	1	12	33	6	12	408207	1	0	0	0	1	0	0	0	0	0	0	0	0	0	0	0	0	850	0	47	90	1	1	15	6.74523639678955	225	662
986	1	1	14	30	NA	NA	428238	1	0	0	0	1	0	0	0	0	0	0	0	0	0	0	0	1	506	0	45	98	1	1	10	6.22653675079346	100	662
987	1	1	12	29	8	8	428238	1	0	0	0	1	0	0	0	0	0	0	0	0	0	1	0	1	512	0	41	106	1	0	11	6.2383246421814	121	662
988	1	1	11	26	NA	9	364232	0	0	0	0	1	0	0	0	0	0	0	0	0	0	1	0	1	220	0	20	NA	6	0	9	5.39362764358521	81	662
989	1	1	16	24	NA	NA	118599	0	0	0	0	1	0	0	0	0	0	0	0	0	0	1	0	1	154	1	38	NA	6	1	2	5.03695249557495	4	662
990	1	1	12	31	11	12	134858	1	0	0	0	1	0	0	0	0	0	0	0	0	0	1	0	1	240	0	44	95	1	1	13	5.48063898086548	169	662
991	1	1	12	28	11	12	103231	1	0	0	0	1	0	0	0	0	0	0	0	0	0	1	0	1	557	0	43	115	1	1	10	6.32256507873535	100	662
996	1	1	15	27	12	12	327808	0	0	1	0	1	0	0	0	0	0	0	0	0	0	1	0	1	500	0	40	106	6	0	6	6.21460819244385	36	662
997	1	1	16	26	NA	NA	327808	1	0	0	0	1	0	0	0	0	0	0	0	0	0	1	0	1	372	0	34	102	1	1	4	5.91889381408691	16	662
998	1	1	10	25	8	8	312925	1	0	0	0	1	0	0	0	0	0	0	0	0	0	0	0	0	350	0	26	91	5	0	9	5.85793304443359	81	662
999	1	1	12	26	8	8	327808	1	0	0	0	1	0	0	0	0	0	0	0	0	0	0	0	0	584	0	26	114	1	0	8	6.36990118026733	64	662
1004	1	1	13	26	10	12	327808	1	0	0	0	1	0	0	0	0	0	0	0	0	0	0	0	0	515	0	34	92	5	1	7	6.2441668510437	49	662
1006	0	0	12	29	NA	NA	428238	1	0	0	1	0	0	0	0	0	0	0	0	0	0	0	0	0	390	0	43	111	5	1	11	5.96614694595337	121	661
1008	0	0	16	25	12	12	318670	1	0	0	1	0	0	0	0	0	0	0	0	0	0	0	0	0	280	0	34	111	4	1	3	5.63478946685791	9	661
1009	0	0	12	33	NA	12	316862	1	0	0	1	0	0	0	0	0	0	0	0	0	0	0	0	0	690	0	38	NA	1	1	15	6.53669166564941	225	661
1010	0	0	12	26	NA	12	327808	1	0	0	1	0	0	0	0	0	0	0	0	0	0	0	0	0	300	0	30	96	1	1	8	5.70378255844116	64	661
1011	0	0	17	27	12	13	327808	1	0	0	1	0	0	0	0	0	0	0	0	0	0	0	0	0	635	0	36	119	1	1	4	6.45362520217896	16	661
1012	0	0	13	26	12	13	327808	1	0	0	1	0	0	0	0	0	0	0	0	0	0	0	0	0	342	0	32	85	1	1	7	5.83481073379517	49	661
1013	0	0	16	26	12	12	327808	1	0	0	1	0	0	0	0	0	0	0	0	0	0	0	0	0	505	0	34	98	1	1	4	6.22455835342407	16	661
1014	0	0	13	24	12	12	318670	1	0	0	1	0	0	0	0	0	0	0	0	0	0	0	0	0	356	0	30	114	1	1	5	5.87493085861206	25	661
1015	0	0	12	33	NA	NA	352069	0	0	0	1	0	0	0	0	0	0	0	0	0	0	0	0	0	262	0	39	79	1	1	15	5.5683445930481	225	661
1017	0	0	10	32	NA	NA	316862	0	0	0	1	0	0	0	0	0	0	0	0	0	0	0	0	0	400	0	30	NA	1	1	16	5.99146461486816	256	661
1020	0	0	13	29	16	16	475820	1	0	0	1	0	0	0	0	0	0	0	0	0	0	0	0	0	740	0	42	108	1	1	10	6.60665035247803	100	661
1021	0	0	12	34	8	12	316862	0	0	1	1	0	0	0	0	0	0	0	0	0	0	0	0	0	342	0	NA	NA	1	1	16	5.83481073379517	256	661
1023	0	0	15	29	8	12	428238	1	0	0	1	0	0	0	0	0	0	0	0	0	0	0	0	0	276	0	39	121	6	1	8	5.62040090560913	64	661
1024	0	0	9	24	10	12	318670	1	0	0	1	0	0	0	0	0	0	0	0	0	0	0	0	0	427	1	36	NA	6	1	9	6.05678415298462	81	661
1026	0	0	12	25	12	NA	312925	0	0	0	1	0	0	0	0	0	0	0	0	0	0	0	0	0	239	0	40	117	1	0	7	5.47646331787109	49	661
1027	0	0	13	24	12	NA	312925	0	0	0	1	0	0	0	0	0	0	0	0	0	0	0	0	0	385	0	21	NA	1	0	5	5.95324325561523	25	661
1028	0	0	12	29	4	8	475820	1	0	0	1	0	0	0	0	0	0	0	0	0	0	0	0	0	350	0	32	107	1	0	11	5.85793304443359	121	661
1030	0	0	12	29	NA	NA	551690	0	0	0	1	0	0	0	0	0	0	0	0	0	0	0	0	0	599	1	40	103	1	1	11	6.39526176452637	121	661
1031	0	0	15	31	10	12	612989	1	0	0	1	0	0	0	0	0	0	0	0	0	0	1	0	0	750	0	45	105	1	1	10	6.62007331848145	100	661
1033	0	0	16	33	12	9	316862	1	0	0	1	0	0	0	0	0	0	0	0	0	0	0	0	0	692	0	41	105	1	1	11	6.53958606719971	121	661
1034	0	0	12	34	12	14	316862	1	0	0	1	0	0	0	0	0	0	0	0	0	0	0	0	0	147	0	43	88	1	1	16	4.99043273925781	256	661
1036	1	1	12	26	12	10	364232	1	0	0	0	1	0	0	0	0	0	0	0	0	0	1	0	0	280	0	34	96	1	1	8	5.63478946685791	64	662
1037	1	1	18	32	NA	7	316862	1	0	0	0	1	0	0	0	0	0	0	0	0	0	1	0	0	769	0	46	105	1	1	8	6.64509105682373	64	662
1038	1	1	13	32	7	12	316862	1	0	0	0	1	0	0	0	0	0	0	0	0	0	1	0	0	1010	0	41	NA	4	0	13	6.91770553588867	169	662
1040	1	1	14	26	16	14	327808	1	0	0	0	1	0	0	0	0	0	0	0	0	0	0	0	0	517	0	34	100	1	1	6	6.24804306030273	36	662
1041	1	1	16	26	16	14	327808	1	0	0	0	1	0	0	0	0	0	0	0	0	0	0	0	0	400	0	43	116	6	1	4	5.99146461486816	16	662
1046	1	1	12	25	12	10	318670	1	0	0	0	1	0	0	0	0	0	0	0	0	0	0	0	0	375	0	22	86	1	1	7	5.92692613601685	49	662
1047	0	1	12	31	12	10	551690	1	0	0	1	0	0	0	0	0	0	0	0	0	0	0	0	0	596	0	27	88	1	1	13	6.39024066925049	169	661
1049	0	1	7	31	NA	NA	475820	1	0	0	1	0	0	0	0	0	0	0	0	0	0	0	0	0	350	0	34	NA	1	0	18	5.85793304443359	324	661
1050	0	1	11	33	NA	NA	316862	0	0	0	1	0	0	0	0	0	0	0	0	0	0	0	0	0	417	0	34	97	1	1	16	6.03308629989624	256	661
1051	0	1	16	29	NA	12	428238	0	1	0	1	0	0	0	0	0	0	0	0	0	0	0	0	0	338	0	43	112	5	1	7	5.82304573059082	49	661
1052	0	1	18	26	18	14	327808	1	0	0	1	0	0	0	0	0	0	0	0	0	0	0	0	0	481	0	35	125	6	1	2	6.17586708068848	4	661
1053	0	1	12	28	11	11	327808	1	0	0	1	0	0	0	0	0	0	0	0	0	0	0	0	0	500	0	12	NA	1	1	10	6.21460819244385	100	661
1054	0	1	12	27	NA	NA	327808	0	0	0	1	0	0	0	0	0	0	0	0	0	0	0	0	0	305	0	37	NA	4	1	9	5.72031164169312	81	661
1056	0	1	10	34	9	NA	316862	1	0	0	1	0	0	0	0	0	0	0	0	0	0	0	0	0	450	0	31	84	1	1	18	6.10924768447876	324	661
1058	1	1	16	29	14	12	484311	1	0	0	0	0	1	0	0	0	0	0	0	0	0	1	0	1	769	0	45	117	1	1	7	6.64509105682373	49	663
1059	1	1	16	26	14	12	370732	1	0	0	0	0	1	0	0	0	0	0	0	0	0	1	0	1	721	0	42	110	6	1	4	6.58063936233521	16	663
1060	1	1	13	29	NA	9	484311	1	0	0	0	0	1	0	0	0	0	0	0	0	0	1	0	1	1000	0	32	104	1	1	10	6.90775537490845	100	663
1062	1	1	14	30	12	12	484311	1	0	0	0	0	1	0	0	0	0	0	0	0	0	1	0	1	625	0	35	101	1	1	10	6.43775177001953	100	663
1063	1	1	16	26	12	11	370732	1	0	0	0	0	1	0	0	0	0	0	0	0	0	1	0	1	817	0	33	99	1	1	4	6.70563888549805	16	663
1064	1	1	12	34	8	NA	358351	0	0	0	0	0	1	0	0	0	0	0	0	0	0	1	0	1	377	0	35	87	1	1	16	5.9322452545166	256	663
1067	1	1	12	33	NA	NA	358351	1	0	0	0	0	1	0	0	0	0	0	0	0	0	1	0	1	708	0	43	101	1	0	15	6.56244421005249	225	663
1068	1	1	14	24	12	12	360396	1	0	0	0	0	1	0	0	0	0	0	0	0	0	1	0	1	411	0	31	117	1	1	4	6.01859331130981	16	663
1070	1	1	13	32	NA	NA	358351	0	0	0	0	0	1	0	0	0	0	0	0	0	0	1	0	1	1339	0	41	108	1	1	13	7.19967842102051	169	663
1071	1	1	12	34	NA	1	358351	0	1	0	0	0	1	0	0	0	0	0	0	0	0	0	0	1	716	0	42	NA	1	0	16	6.57368040084839	256	663
1075	1	1	10	32	NA	9	141996	1	0	0	0	0	1	0	0	0	0	0	0	0	1	1	0	1	192	0	37	86	4	1	16	5.25749540328979	256	663
1076	1	1	16	32	8	NA	141996	0	0	0	0	0	1	0	0	0	0	0	0	0	1	1	0	1	797	0	43	NA	6	0	10	6.68085479736328	100	663
1077	1	1	16	34	10	10	141996	1	0	0	0	0	1	0	0	0	0	0	0	0	1	1	0	1	924	0	33	69	1	1	12	6.82871198654175	144	663
1078	1	1	15	26	18	16	99110	1	0	0	0	0	1	0	0	0	0	0	0	0	1	1	0	1	240	1	30	105	6	1	5	5.48063898086548	25	663
1079	1	1	13	25	12	12	360396	1	0	0	0	0	1	0	0	0	0	0	0	0	0	1	0	1	625	0	39	104	1	0	6	6.43775177001953	36	663
1080	1	1	8	24	7	10	360396	1	0	0	0	0	1	0	0	0	0	0	0	0	0	1	0	1	1025	0	34	NA	1	0	10	6.93244791030884	100	663
1081	1	1	12	28	9	11	99110	1	0	0	0	0	1	0	0	0	0	0	0	0	1	0	1	1	503	0	38	109	1	1	10	6.22059011459351	100	663
1089	1	1	16	28	8	8	370732	1	0	0	0	0	0	1	0	0	0	0	0	0	0	1	0	0	462	0	39	85	1	1	6	6.13556480407715	36	664
1090	1	1	16	25	9	11	360396	1	0	0	0	0	0	1	0	0	0	0	0	0	0	0	0	1	476	0	36	114	1	1	3	6.16541767120361	9	664
1091	1	1	15	26	8	13	370732	1	0	0	0	0	0	1	0	0	0	0	0	0	0	1	1	1	500	0	33	99	4	1	5	6.21460819244385	25	664
1094	1	1	12	34	NA	NA	358351	1	0	0	0	0	0	1	0	0	0	0	0	0	0	0	0	1	1000	0	42	NA	1	1	16	6.90775537490845	256	664
1095	1	1	13	34	NA	NA	358351	1	0	0	0	0	0	1	0	0	0	0	0	0	0	0	0	1	663	0	46	90	1	1	15	6.49677515029907	225	664
1097	1	1	15	34	12	12	358351	1	0	0	0	0	0	1	0	0	0	0	0	0	0	1	0	1	707	0	46	119	1	1	13	6.56103086471558	169	664
1098	1	1	16	31	NA	NA	520447	1	0	0	0	0	0	1	0	0	0	0	0	0	0	1	1	1	928	0	42	120	1	1	9	6.83303165435791	81	664
1099	1	1	12	24	NA	NA	360396	1	0	0	0	0	0	1	0	0	0	0	0	0	0	0	0	1	300	0	36	NA	1	1	6	5.70378255844116	36	664
1100	1	1	15	27	18	12	370732	1	0	0	0	0	0	1	0	0	0	0	0	0	0	1	0	0	365	0	46	112	1	1	6	5.89989757537842	36	664
1101	1	1	12	30	NA	NA	468402	1	0	0	0	0	0	1	0	0	0	0	0	0	0	1	0	1	645	0	NA	97	1	1	12	6.46925020217896	144	664
1104	0	1	18	25	14	12	360396	1	0	0	0	0	0	1	0	0	0	0	0	0	0	0	0	1	462	0	30	107	1	1	1	6.13556480407715	1	664
1105	0	1	18	33	8	12	358351	1	0	0	0	0	0	1	0	0	0	0	0	0	0	1	0	1	1026	0	41	117	1	1	9	6.93342304229736	81	664
1107	0	1	12	24	12	12	360396	1	0	0	0	0	0	1	0	0	0	0	0	0	0	1	0	1	525	0	34	NA	1	1	6	6.26339817047119	36	664
1110	0	1	18	29	16	16	484311	1	0	0	0	0	0	1	0	0	0	0	0	0	0	1	0	1	375	0	41	125	6	1	5	5.92692613601685	25	664
1111	0	1	18	34	18	16	358351	1	0	0	0	0	0	1	0	0	0	0	0	0	0	1	0	1	1538	0	47	112	1	1	10	7.33823823928833	100	664
1112	0	1	18	33	18	14	358351	1	0	0	0	0	0	1	0	0	0	0	0	0	0	1	0	1	923	0	46	106	5	1	9	6.82762908935547	81	664
1113	0	1	13	26	8	12	370732	1	0	0	0	0	0	1	0	0	0	0	0	0	0	1	0	1	568	0	40	104	4	1	7	6.34212160110474	49	664
1114	0	1	14	25	8	12	360396	1	0	0	0	0	0	1	0	0	0	0	0	0	0	1	0	1	600	0	23	89	6	1	5	6.39692974090576	25	664
1115	0	1	15	27	17	12	370732	1	0	0	0	0	0	1	0	0	0	0	0	0	0	1	0	1	721	0	38	116	1	1	6	6.58063936233521	36	664
1116	0	1	17	24	18	12	360396	1	0	0	0	0	0	1	0	0	0	0	0	0	0	1	0	1	1116	1	46	NA	6	1	1	7.01750612258911	1	664
1121	0	1	14	27	NA	8	370732	0	1	0	0	0	0	1	0	0	0	0	0	0	0	1	0	1	712	0	44	123	1	1	7	6.56807804107666	49	664
1122	0	1	16	29	NA	8	484311	1	0	0	0	0	0	1	0	0	0	0	0	0	0	1	0	1	808	0	40	118	1	1	7	6.69456195831299	49	664
1124	0	1	11	27	8	12	370732	1	0	0	0	0	0	1	0	0	0	0	0	0	0	1	0	1	925	0	31	106	1	1	10	6.82979393005371	100	664
1126	0	1	9	25	NA	NA	360396	0	0	0	0	0	0	1	0	0	0	0	0	0	0	1	0	1	550	0	22	NA	4	1	10	6.30991840362549	100	664
1127	0	1	12	26	NA	NA	358554	0	1	0	0	0	0	1	0	0	0	0	0	0	0	1	0	1	271	0	20	91	6	1	8	5.60211896896362	64	664
1129	1	1	7	32	8	11	398168	1	0	0	0	0	1	0	0	0	0	0	0	0	0	1	0	1	833	0	22	NA	1	1	19	6.7250337600708	361	663
1130	1	1	12	30	7	12	484311	1	0	0	0	0	1	0	0	0	0	0	0	0	0	1	0	1	1200	0	29	103	1	1	12	7.09007692337036	144	663
1131	1	1	14	33	6	8	358351	1	0	0	0	0	1	0	0	0	0	0	0	0	0	1	0	1	581	0	40	114	1	0	13	6.36475086212158	169	663
1132	1	1	17	34	12	8	141996	1	0	0	0	0	1	0	0	0	0	0	0	0	1	1	0	1	686	0	41	105	1	1	11	6.53087759017944	121	663
1133	1	1	18	32	12	8	141996	1	0	0	0	0	1	0	0	0	0	0	0	0	1	1	0	1	1000	0	34	84	1	1	8	6.90775537490845	64	663
1134	1	1	13	24	9	8	96681	1	0	0	0	0	1	0	0	0	0	0	0	0	1	1	0	1	537	0	31	NA	6	1	5	6.28599786758423	25	663
1135	1	1	12	28	NA	11	99110	0	0	0	0	0	1	0	0	0	0	0	0	0	1	1	0	1	690	1	32	89	1	0	10	6.53669166564941	100	663
1139	1	1	12	28	12	16	370732	1	0	0	0	0	1	0	0	0	0	0	0	0	0	1	0	1	500	0	36	81	6	1	10	6.21460819244385	100	663
1141	0	1	13	33	3	12	358351	1	0	0	0	0	1	0	0	0	0	0	0	0	0	1	0	1	750	0	36	118	1	1	14	6.62007331848145	196	663
1142	0	1	17	29	8	16	484311	1	0	0	0	0	1	0	0	0	0	0	0	0	0	1	1	1	913	1	38	91	1	1	6	6.81673574447632	36	663
1144	0	1	15	24	8	16	360396	1	0	0	0	0	1	0	0	0	0	0	0	0	0	1	0	1	600	0	19	NA	6	1	3	6.39692974090576	9	663
1145	0	1	16	24	12	12	348558	1	0	0	0	0	1	0	0	0	0	0	0	0	0	1	0	1	577	0	29	113	6	1	2	6.35784244537354	4	663
1146	0	1	12	26	8	12	358554	1	0	0	0	0	1	0	0	0	0	0	0	0	0	1	0	1	601	0	38	121	1	1	8	6.39859485626221	64	663
1147	0	1	12	31	6	12	468402	1	0	0	0	0	1	0	0	0	0	0	0	0	0	1	0	1	577	0	36	102	1	1	13	6.35784244537354	169	663
1148	0	1	12	32	NA	6	346581	1	0	0	0	0	1	0	0	0	0	0	0	0	0	1	0	1	677	0	36	104	5	1	14	6.51767110824585	196	663
1150	0	1	18	27	9	10	405452	1	0	0	0	0	1	0	0	0	0	0	0	0	1	1	0	1	473	0	31	106	1	1	3	6.159095287323	9	663
1152	0	1	14	24	8	12	720791	1	0	0	0	0	1	0	0	0	0	0	0	0	0	1	0	1	350	1	39	NA	1	1	4	5.85793304443359	16	663
1153	0	1	15	32	9	12	716702	1	0	0	0	0	1	0	0	0	0	0	0	0	0	1	0	1	620	1	45	108	1	1	11	6.4297194480896	121	663
1154	0	1	16	24	12	12	360396	1	0	0	0	0	1	0	0	0	0	0	0	0	0	1	0	1	378	0	41	108	6	0	2	5.93489408493042	4	663
1155	0	1	16	25	16	13	360396	1	0	0	0	0	1	0	0	0	0	0	0	0	0	1	0	1	243	0	51	121	6	1	3	5.49306154251099	9	663
1156	0	1	12	26	7	12	358554	1	0	0	0	0	1	0	0	0	0	0	0	0	0	1	0	1	750	0	NA	87	4	0	8	6.62007331848145	64	663
1158	0	1	18	30	12	14	468402	1	0	0	0	0	1	0	0	0	0	0	0	0	0	0	0	1	441	0	35	107	1	1	6	6.08904504776001	36	663
1159	0	1	14	29	12	14	468402	1	0	0	0	0	1	0	0	0	0	0	0	0	0	1	0	1	688	0	43	112	6	1	9	6.53378868103027	81	663
1160	0	1	18	25	12	14	348558	1	0	0	0	0	1	0	0	0	0	0	0	0	0	0	0	1	501	0	29	116	1	1	1	6.21660614013672	1	663
1161	0	1	12	29	12	12	520447	1	0	0	0	0	1	0	0	0	0	0	0	0	0	1	0	1	400	0	36	115	6	1	11	5.99146461486816	121	663
1162	0	1	12	26	12	12	398393	1	0	0	0	0	1	0	0	0	0	0	0	0	0	1	0	1	981	0	39	107	1	1	8	6.88857269287109	64	663
1163	1	1	14	30	12	12	484311	1	0	0	0	0	0	1	0	0	0	0	0	0	0	1	1	1	649	0	36	117	1	1	10	6.47543287277222	100	664
1168	1	1	12	32	NA	NA	358351	0	1	0	0	0	0	1	0	0	0	0	0	0	0	1	0	1	625	0	36	110	1	1	14	6.43775177001953	196	664
1169	1	1	16	28	12	11	99110	1	0	0	0	0	0	1	0	0	0	0	0	0	1	1	0	0	707	1	35	97	1	1	6	6.56103086471558	36	664
1172	1	1	12	29	11	12	538123	1	0	0	0	0	0	1	0	0	0	0	0	0	0	1	0	1	1043	0	42	96	4	1	11	6.94985628128052	121	664
1173	1	1	12	27	8	8	370732	1	0	0	0	0	0	1	0	0	0	0	0	0	0	1	0	1	761	0	45	NA	1	1	9	6.63463354110718	81	664
1177	1	1	13	25	14	12	360396	0	0	1	0	0	0	1	0	0	0	0	0	0	0	0	0	1	524	0	28	NA	1	1	6	6.2614917755127	36	664
1179	1	1	13	27	6	6	99110	1	0	0	0	0	0	1	0	0	0	0	0	0	1	1	0	1	575	0	34	91	1	1	8	6.3543701171875	64	664
1180	1	1	14	26	NA	6	99110	0	1	0	0	0	0	1	0	0	0	0	0	0	1	1	0	1	865	0	31	97	6	1	6	6.76272964477539	36	664
1183	1	1	12	28	12	8	99110	1	0	0	0	0	0	1	0	0	0	0	0	0	1	1	0	1	713	0	38	90	1	1	10	6.56948137283325	100	664
1184	1	1	16	27	7	8	370732	1	0	0	0	0	0	1	0	0	0	0	0	0	0	1	0	1	673	0	NA	112	1	1	5	6.51174545288086	25	664
1185	1	1	12	25	7	8	360396	1	0	0	0	0	0	1	0	0	0	0	0	0	0	1	0	1	662	0	27	97	1	1	7	6.4952654838562	49	664
1186	1	1	14	29	11	8	484311	1	0	0	0	0	0	1	0	0	0	0	0	0	0	1	0	1	543	0	45	120	1	1	9	6.29710912704468	81	664
1187	1	1	13	25	12	12	360396	1	0	0	0	0	0	1	0	0	0	0	0	0	0	1	0	1	525	1	40	109	6	1	6	6.26339817047119	36	664
1188	1	1	12	28	NA	8	370732	0	1	0	0	0	0	1	0	0	0	0	0	0	0	1	0	1	640	0	36	NA	1	1	10	6.46146821975708	100	664
1189	1	1	12	26	NA	8	370732	0	1	0	0	0	0	1	0	0	0	0	0	0	0	1	0	1	297	0	26	NA	6	1	8	5.69373226165771	64	664
1191	1	1	8	33	NA	NA	141996	0	0	0	0	0	0	1	0	0	0	0	0	0	1	1	0	1	947	0	37	NA	5	0	19	6.85329914093018	361	664
1192	1	1	12	34	8	9	141996	1	0	0	0	0	0	1	0	0	0	0	0	0	1	1	0	1	500	0	40	99	1	1	16	6.21460819244385	256	664
1202	1	1	13	25	5	7	96681	1	0	0	0	0	0	1	0	0	0	0	0	0	1	1	0	1	620	0	43	NA	4	1	6	6.4297194480896	36	664
1203	1	1	12	25	NA	10	96681	0	1	0	0	0	0	1	0	0	0	0	0	0	1	1	0	1	277	0	31	NA	1	NA	7	5.6240177154541	49	664
1205	0	1	10	26	5	8	370732	1	0	0	0	0	1	0	0	0	0	0	0	0	0	0	1	1	240	0	29	99	1	1	10	5.48063898086548	100	663
1206	0	1	10	25	5	8	360396	1	0	0	0	0	1	0	0	0	0	0	0	0	0	0	1	1	240	0	34	NA	6	1	9	5.48063898086548	81	663
1207	0	1	12	33	NA	NA	398168	1	0	0	0	0	1	0	0	0	0	0	0	0	0	1	0	1	462	0	32	85	1	1	15	6.13556480407715	225	663
1209	0	1	12	27	NA	11	99110	0	1	0	0	0	1	0	0	0	0	0	0	0	1	1	0	1	404	0	32	97	6	1	9	6.00141477584839	81	663
1210	0	1	12	25	NA	11	96681	0	1	0	0	0	1	0	0	0	0	0	0	0	1	1	0	1	450	0	40	95	1	1	7	6.10924768447876	49	663
1213	0	1	12	24	3	2	395512	1	0	0	0	0	1	0	0	0	0	0	0	0	1	1	0	1	250	0	28	NA	6	1	6	5.52146100997925	36	663
1215	0	1	11	26	NA	9	450502	1	0	0	0	0	1	0	0	0	0	0	0	0	1	1	0	1	727	0	23	NA	4	1	9	6.58892631530762	81	663
1216	0	1	12	24	NA	9	439458	0	1	0	0	0	1	0	0	0	0	0	0	0	1	1	0	1	667	0	30	NA	1	1	6	6.50278997421265	36	663
1224	0	1	12	28	NA	6	117131	1	0	0	0	0	1	0	0	0	0	0	0	0	1	1	0	1	962	0	31	80	4	1	10	6.86901426315308	100	663
1228	0	1	14	27	NA	8	90623	0	1	0	0	0	1	0	0	0	0	0	0	0	0	1	0	1	750	0	44	126	6	1	7	6.62007331848145	49	663
1230	0	1	14	25	8	8	360396	1	0	0	0	0	1	0	0	0	0	0	0	0	0	1	0	1	667	0	20	NA	6	1	5	6.50278997421265	25	663
1231	0	1	17	34	8	12	358351	1	0	0	0	0	1	0	0	0	0	0	0	0	0	0	0	1	692	0	49	109	1	1	11	6.53958606719971	121	663
1233	0	1	12	25	6	12	96681	1	0	0	0	0	1	0	0	0	0	0	0	0	1	1	0	1	465	0	21	NA	1	1	7	6.1420373916626	49	663
1235	0	1	12	30	NA	NA	150105	0	1	0	0	0	1	0	0	0	0	0	0	0	1	1	0	1	641	0	38	NA	5	1	12	6.46302938461304	144	663
1236	0	1	11	29	NA	11	150105	0	1	0	0	0	1	0	0	0	0	0	0	0	1	1	0	1	710	0	22	86	1	1	12	6.56526517868042	144	663
1238	0	1	13	25	NA	10	96681	0	1	0	0	0	1	0	0	0	0	0	0	0	1	1	0	1	425	0	22	NA	6	1	6	6.05208921432495	36	663
1243	0	1	12	27	12	12	370732	0	0	1	0	0	1	0	0	0	0	0	0	0	0	1	0	1	833	0	46	112	1	1	9	6.7250337600708	81	663
1244	0	1	12	26	12	12	370732	0	0	1	0	0	1	0	0	0	0	0	0	0	0	1	0	1	308	1	41	98	1	1	8	5.73009967803955	64	663
1245	0	1	16	29	12	12	484311	1	0	0	0	0	1	0	0	0	0	0	0	0	0	1	0	1	625	0	48	119	4	1	7	6.43775177001953	49	663
1246	0	1	16	32	13	16	398168	1	0	0	0	0	1	0	0	0	0	0	0	0	0	1	0	1	1442	0	26	NA	1	1	10	7.2737865447998	100	663
1248	0	1	16	25	12	12	400440	1	0	0	0	0	1	0	0	0	0	0	0	0	0	1	0	1	673	0	38	102	1	1	3	6.51174545288086	9	663
1250	0	1	17	28	14	14	370732	1	0	0	0	0	1	0	0	0	0	0	0	0	0	1	0	1	1346	0	46	NA	1	1	5	7.20489263534546	25	663
1251	0	1	17	33	12	10	398168	1	0	0	0	0	1	0	0	0	0	0	0	0	0	1	0	1	400	0	41	128	4	1	10	5.99146461486816	100	663
1252	0	1	9	34	12	NA	358351	1	0	0	0	0	1	0	0	0	0	0	0	0	0	0	0	1	518	0	38	82	1	1	19	6.24997520446777	361	663
1253	0	1	14	26	16	16	370732	1	0	0	0	0	1	0	0	0	0	0	0	0	0	1	0	1	456	0	30	NA	1	1	6	6.12249279022217	36	663
1255	0	1	17	33	12	12	398168	1	0	0	0	0	1	0	0	0	0	0	0	0	0	1	1	1	409	0	42	113	1	1	10	6.0137152671814	100	663
1256	0	1	18	34	5	9	398168	1	0	0	0	0	1	0	0	0	0	0	0	0	0	1	0	1	559	0	45	105	6	1	10	6.32614946365356	100	663
1258	0	1	12	24	10	9	96681	1	0	0	0	0	1	0	0	0	0	0	0	0	1	1	0	1	230	0	32	NA	1	1	6	5.43807935714722	36	663
1260	1	1	17	27	18	18	370732	1	0	0	0	0	1	0	0	0	0	0	0	0	0	1	0	1	1026	1	46	124	6	1	4	6.93342304229736	16	663
1262	1	1	12	27	13	13	370732	1	0	0	0	0	1	0	0	0	0	0	0	0	0	1	0	1	1082	0	48	NA	1	1	9	6.9865665435791	81	663
1263	1	1	14	24	13	13	360396	1	0	0	0	0	1	0	0	0	0	0	0	0	0	1	0	1	1202	0	39	94	1	1	4	7.09174203872681	16	663
1264	1	1	17	25	NA	12	360396	1	0	0	0	0	1	0	0	0	0	0	0	0	0	0	0	1	329	0	40	117	1	1	2	5.79605770111084	4	663
1266	1	1	18	27	14	14	370732	1	0	0	0	0	1	0	0	0	0	0	0	0	0	1	0	1	481	0	39	116	6	1	3	6.17586708068848	9	663
1267	1	1	18	24	14	NA	360396	1	0	0	0	0	1	0	0	0	0	0	0	0	0	1	1	1	673	0	33	NA	6	NA	0	6.51174545288086	0	663
1268	1	1	17	31	12	12	538123	1	0	0	0	0	1	0	0	0	0	0	0	0	0	1	0	0	1683	0	41	NA	6	1	8	7.4283332824707	64	663
1269	1	1	16	34	12	12	358351	1	0	0	0	0	1	0	0	0	0	0	0	0	0	1	0	1	1282	0	40	112	1	1	12	7.15617656707764	144	663
1272	1	1	12	24	12	14	360396	1	0	0	0	0	1	0	0	0	0	0	0	0	0	1	0	1	577	0	23	NA	6	1	6	6.35784244537354	36	663
1273	1	1	18	27	9	9	411924	1	0	0	0	0	1	0	0	0	0	0	0	0	0	1	0	1	444	0	31	105	6	1	3	6.09582471847534	9	663
1275	1	1	16	28	NA	9	99110	0	1	0	0	0	1	0	0	0	0	0	0	0	1	1	0	1	481	0	34	87	6	1	6	6.17586708068848	36	663
1277	1	1	12	24	16	12	96681	1	0	0	0	0	1	0	0	0	0	0	0	0	1	1	0	1	467	0	NA	108	6	1	6	6.14632940292358	36	663
1279	1	1	6	31	3	3	614067	1	0	0	0	0	1	0	0	0	0	0	0	0	0	1	0	1	668	0	40	NA	1	0	19	6.50428819656372	361	663
1283	1	1	15	27	12	12	411924	1	0	0	0	0	1	0	0	0	0	0	0	0	0	1	0	1	286	0	36	89	1	1	6	5.65599203109741	36	663
1284	1	1	18	33	12	12	358351	1	0	0	0	0	1	0	0	0	0	0	0	0	0	1	0	1	577	0	NA	119	1	1	9	6.35784244537354	81	663
1285	1	1	14	29	12	12	484311	1	0	0	0	0	1	0	0	0	0	0	0	0	0	1	0	1	721	0	34	97	1	1	9	6.58063936233521	81	663
1286	1	1	12	25	6	8	360396	1	0	0	0	0	1	0	0	0	0	0	0	0	0	1	0	1	462	0	28	89	1	1	7	6.13556480407715	49	663
1287	1	1	15	25	12	10	360396	1	0	0	0	0	1	0	0	0	0	0	0	0	0	1	0	1	750	0	28	NA	1	0	4	6.62007331848145	16	663
1288	1	1	12	24	6	12	360396	1	0	0	0	0	1	0	0	0	0	0	0	0	0	1	0	1	200	0	39	131	6	1	6	5.29831743240356	36	663
1293	1	1	12	27	12	10	370732	1	0	0	0	0	1	0	0	0	0	0	0	0	0	1	0	1	650	0	26	NA	1	1	9	6.47697257995605	81	663
1295	1	1	18	28	12	11	370732	0	0	0	0	0	1	0	0	0	0	0	0	0	0	1	0	1	481	0	30	NA	6	1	4	6.17586708068848	16	663
1298	1	1	11	24	9	NA	360396	0	1	0	0	0	1	0	0	0	0	0	0	0	0	1	0	1	600	0	38	NA	1	0	7	6.39692974090576	49	663
1305	1	1	16	28	16	16	370732	1	0	0	0	0	1	0	0	0	0	0	0	0	0	1	1	1	769	0	35	85	1	1	6	6.64509105682373	36	663
1306	1	1	17	27	16	16	370732	1	0	0	0	0	1	0	0	0	0	0	0	0	0	1	0	1	775	1	26	132	1	1	4	6.65286302566528	16	663
1307	1	1	16	24	16	16	360396	1	0	0	0	0	1	0	0	0	0	0	0	0	0	1	0	1	641	0	28	114	1	1	2	6.46302938461304	4	663
1310	1	1	14	33	14	10	358351	1	0	0	0	0	1	0	0	0	0	0	0	0	0	1	0	1	1055	0	35	98	1	1	13	6.96129608154297	169	663
1311	1	1	16	31	14	12	484311	1	0	0	0	0	1	0	0	0	0	0	0	0	0	1	0	1	676	0	44	110	6	1	9	6.51619291305542	81	663
1312	1	1	12	28	NA	NA	370732	0	0	0	0	0	1	0	0	0	0	0	0	0	0	1	0	1	691	0	41	124	6	1	10	6.53813982009888	100	663
1313	1	1	17	30	14	12	484311	1	0	0	0	0	1	0	0	0	0	0	0	0	0	1	0	1	962	1	41	118	1	1	7	6.86901426315308	49	663
1314	1	1	13	28	14	12	370732	1	0	0	0	0	1	0	0	0	0	0	0	0	0	1	0	1	400	0	32	90	5	1	9	5.99146461486816	81	663
1315	1	1	16	27	14	12	370732	1	0	0	0	0	1	0	0	0	0	0	0	0	0	1	0	1	673	0	38	108	1	1	5	6.51174545288086	25	663
1323	1	1	18	34	10	11	141996	1	0	0	0	0	1	0	0	0	0	0	0	0	1	1	0	1	1442	0	42	112	1	1	10	7.2737865447998	100	663
1334	1	1	18	32	16	10	358351	1	0	0	0	0	1	0	0	0	0	0	0	0	0	1	0	1	529	0	38	100	1	1	8	6.27098846435547	64	663
1336	1	1	14	27	9	11	99110	1	0	0	0	0	1	0	0	0	0	0	0	0	1	1	0	1	700	0	21	84	1	1	7	6.55108022689819	49	663
1337	1	1	8	34	NA	4	141996	0	0	1	0	0	1	0	0	0	0	0	0	0	1	1	0	1	675	0	36	NA	1	0	20	6.51471281051636	400	663
1338	1	1	18	25	8	10	360396	1	0	0	0	0	1	0	0	0	0	0	0	0	0	1	0	1	494	0	34	97	1	1	1	6.20253562927246	1	663
1340	1	1	12	24	12	8	360396	1	0	0	0	0	1	0	0	0	0	0	0	0	0	1	0	1	500	0	26	113	1	1	6	6.21460819244385	36	663
1349	1	1	16	24	NA	NA	96681	1	0	0	0	0	1	0	0	0	0	0	0	0	1	1	0	1	450	0	27	NA	6	0	2	6.10924768447876	4	663
1350	1	1	13	25	NA	8	96681	0	1	0	0	0	1	0	0	0	0	0	0	0	1	1	0	1	601	0	27	NA	6	1	6	6.39859485626221	36	663
1353	1	1	13	28	9	12	99110	1	0	0	0	0	1	0	0	0	0	0	0	0	1	1	0	1	717	1	37	105	6	1	9	6.57507562637329	81	663
1354	1	1	12	29	9	10	150105	1	0	0	0	0	1	0	0	0	0	0	0	0	1	1	0	1	575	0	28	88	5	1	11	6.3543701171875	121	663
1355	1	1	12	25	9	10	96681	1	0	0	0	0	1	0	0	0	0	0	0	0	1	1	0	1	350	0	33	74	1	1	7	5.85793304443359	49	663
1356	1	1	12	24	9	10	96681	1	0	0	0	0	1	0	0	0	0	0	0	0	1	1	0	1	350	0	31	NA	6	0	6	5.85793304443359	36	663
1358	0	1	16	29	12	12	484311	1	0	0	0	0	1	0	0	0	0	0	0	0	0	1	0	1	643	0	46	115	1	1	7	6.46614456176758	49	663
1359	0	1	15	24	10	12	360396	1	0	0	0	0	1	0	0	0	0	0	0	0	0	1	0	1	675	0	30	NA	1	1	3	6.51471281051636	9	663
1360	0	1	15	28	12	12	370732	1	0	0	0	0	1	0	0	0	0	0	0	0	0	1	0	1	679	0	34	91	1	1	7	6.52062129974365	49	663
1361	0	1	12	27	12	9	370732	1	0	0	0	0	1	0	0	0	0	0	0	0	0	1	0	1	534	0	34	103	4	1	9	6.28039598464966	81	663
1362	0	1	16	31	12	10	484311	1	0	0	0	0	1	0	0	0	0	0	0	0	0	1	0	1	524	0	46	102	1	1	9	6.2614917755127	81	663
1363	0	1	16	28	10	10	370732	1	0	0	0	0	1	0	0	0	0	0	0	0	0	1	1	0	667	0	38	98	6	1	6	6.50278997421265	36	663
1364	0	1	14	26	12	NA	370732	1	0	0	0	0	1	0	0	0	0	0	0	0	0	1	0	1	370	0	35	NA	1	1	6	5.91350317001343	36	663
1365	0	1	15	26	12	12	370732	1	0	0	0	0	1	0	0	0	0	0	0	0	0	1	0	1	658	0	47	NA	6	1	5	6.48920488357544	25	663
1371	0	1	12	34	NA	NA	141996	1	0	0	0	0	1	0	0	0	0	0	0	0	1	1	0	1	700	0	39	NA	NA	0	16	6.55108022689819	256	663
1374	0	1	18	27	9	12	370732	1	0	0	0	0	1	0	0	0	0	0	0	0	0	1	0	1	311	0	33	82	6	1	3	5.7397928237915	9	663
1375	0	1	9	33	NA	9	358351	0	1	0	0	0	1	0	0	0	0	0	0	0	0	1	0	1	841	0	44	NA	1	1	18	6.73459148406982	324	663
1377	0	1	14	31	10	12	484311	1	0	0	0	0	1	0	0	0	0	0	0	0	0	1	0	1	660	0	47	112	1	1	11	6.4922399520874	121	663
1379	0	1	16	31	8	9	484311	1	0	0	0	0	1	0	0	0	0	0	0	0	0	1	0	1	692	0	41	108	1	1	9	6.53958606719971	81	663
1382	0	1	15	28	NA	7	370732	1	0	0	0	0	1	0	0	0	0	0	0	0	0	1	0	1	577	0	37	90	1	1	7	6.35784244537354	49	663
1389	0	1	17	26	9	12	370732	0	0	0	0	0	1	0	0	0	0	0	0	0	0	1	0	1	705	0	32	NA	6	1	3	6.55819797515869	9	663
1391	0	1	16	27	5	8	370732	1	0	0	0	0	1	0	0	0	0	0	0	0	0	1	1	1	292	0	38	111	1	1	5	5.67675399780273	25	663
1392	0	1	13	26	8	11	370732	1	0	0	0	0	1	0	0	0	0	0	0	0	0	1	0	1	750	0	24	96	1	1	7	6.62007331848145	49	663
1395	0	1	16	34	12	12	358351	1	0	0	0	0	1	0	0	0	0	0	0	0	0	1	0	1	1442	0	48	NA	1	0	12	7.2737865447998	144	663
1396	0	1	16	33	16	16	358351	1	0	0	0	0	1	0	0	0	0	0	0	0	0	1	0	1	1202	0	48	127	1	1	11	7.09174203872681	121	663
1397	0	1	15	33	NA	8	358351	1	0	0	0	0	1	0	0	0	0	0	0	0	0	1	1	1	1603	0	47	97	1	1	12	7.37963199615479	144	663
1399	0	1	14	32	NA	12	358351	1	0	0	0	0	1	0	0	0	0	0	0	0	0	1	1	1	769	0	50	120	4	1	12	6.64509105682373	144	663
1407	0	1	16	31	14	16	484311	1	0	0	0	0	1	0	0	0	0	0	0	0	0	1	0	1	513	0	41	101	6	1	9	6.24027585983276	81	663
1408	0	1	12	31	NA	8	484311	0	1	0	0	0	1	0	0	0	0	0	0	0	0	1	0	1	805	0	38	100	1	0	13	6.69084215164185	169	663
1409	0	1	17	34	8	8	358351	1	0	0	0	0	1	0	0	0	0	0	0	0	0	1	0	1	962	1	44	99	1	1	11	6.86901426315308	121	663
1411	0	1	12	25	16	16	360396	1	0	0	0	0	1	0	0	0	0	0	0	0	0	1	0	1	675	0	NA	104	1	1	7	6.51471281051636	49	663
1413	0	1	13	24	8	8	360396	1	0	0	0	0	1	0	0	0	0	0	0	0	0	1	0	1	398	0	NA	116	1	1	5	5.98645210266113	25	663
1416	0	1	14	33	12	12	358351	1	0	0	0	0	1	0	0	0	0	0	0	0	0	1	0	1	855	0	40	120	1	1	13	6.75110149383545	169	663
1421	0	1	11	25	NA	9	96681	0	1	0	0	0	1	0	0	0	0	0	0	0	1	1	0	1	693	0	27	95	1	0	8	6.54102993011475	64	663
1422	0	1	11	24	8	9	114259	1	0	0	0	0	1	0	0	0	0	0	0	0	1	1	0	1	641	0	27	NA	5	0	7	6.46302938461304	49	663
1423	0	1	13	27	10	8	99110	1	0	0	0	0	1	0	0	0	0	0	0	0	1	1	0	1	345	0	34	99	1	0	8	5.84354448318481	64	663
1424	0	1	12	27	NA	NA	99110	1	0	0	0	0	1	0	0	0	0	0	0	0	1	1	0	1	561	0	24	68	5	1	9	6.32972097396851	81	663
1425	0	1	12	24	9	11	96681	1	0	0	0	0	1	0	0	0	0	0	0	0	1	1	0	1	684	0	21	NA	1	1	6	6.52795791625977	36	663
1428	0	1	16	29	16	16	484311	1	0	0	0	0	1	0	0	0	0	0	0	0	0	1	1	1	469	0	49	122	1	1	7	6.1506028175354	49	663
1430	0	1	16	26	12	12	370732	0	0	1	0	0	1	0	0	0	0	0	0	0	0	1	0	1	300	0	37	106	6	1	4	5.70378255844116	16	663
1431	0	1	18	25	12	9	360396	1	0	0	0	0	1	0	0	0	0	0	0	0	0	1	0	1	673	0	37	101	1	1	1	6.51174545288086	1	663
1432	0	1	16	24	12	9	360396	1	0	0	0	0	1	0	0	0	0	0	0	0	0	1	0	1	385	0	29	NA	6	1	2	5.95324325561523	4	663
1436	0	1	16	33	8	6	358351	1	0	0	0	0	1	0	0	0	0	0	0	0	0	1	0	1	808	0	45	104	1	1	11	6.69456195831299	121	663
1438	0	1	17	24	12	12	360396	1	0	0	0	0	1	0	0	0	0	0	0	0	0	1	0	1	548	1	40	NA	6	1	1	6.30627536773682	1	663
1439	0	1	16	26	12	12	370732	1	0	0	0	0	1	0	0	0	0	0	0	0	0	1	0	1	500	0	38	NA	6	1	4	6.21460819244385	16	663
1440	0	1	13	29	11	12	468402	1	0	0	0	0	1	0	0	0	0	0	0	0	0	1	0	1	727	1	38	99	1	1	10	6.58892631530762	100	663
1441	0	1	16	28	11	12	358554	1	0	0	0	0	1	0	0	0	0	0	0	0	0	1	0	0	524	0	29	NA	1	1	6	6.2614917755127	36	663
1445	0	1	15	24	2	8	96681	1	0	0	0	0	1	0	0	0	0	0	0	0	1	1	0	1	450	0	36	NA	6	1	3	6.10924768447876	9	663
1448	0	1	12	28	6	8	99110	1	0	0	0	0	1	0	0	0	0	0	0	0	1	1	0	1	755	0	34	NA	1	0	10	6.62671756744385	100	663
1449	0	1	12	24	11	NA	96681	0	0	0	0	0	1	0	0	0	0	0	0	0	1	1	0	1	640	0	37	NA	1	0	6	6.46146821975708	36	663
1454	0	1	12	24	10	12	96681	1	0	0	0	0	1	0	0	0	0	0	0	0	1	1	0	1	313	0	30	NA	1	1	6	5.74620342254639	36	663
1458	0	1	12	29	12	12	484311	1	0	0	0	0	1	0	0	0	0	0	0	0	0	1	0	1	1425	0	37	101	1	0	11	7.26192712783813	121	663
1459	0	1	12	28	11	5	411924	1	0	0	0	0	1	0	0	0	0	0	0	0	0	1	0	1	761	0	23	110	6	1	10	6.63463354110718	100	663
1460	0	1	12	26	11	5	411924	1	0	0	0	0	1	0	0	0	0	0	0	0	0	1	0	1	600	0	35	94	1	1	8	6.39692974090576	64	663
1461	0	1	16	32	12	15	398168	1	0	0	0	0	1	0	0	0	0	0	0	0	0	1	0	1	1111	0	42	111	1	1	10	7.01301574707031	100	663
1462	0	1	16	33	13	17	398168	1	0	0	0	0	1	0	0	0	0	0	0	0	0	1	0	1	763	0	50	120	1	1	11	6.63725805282593	121	663
1463	0	1	12	32	8	8	358351	1	0	0	0	0	1	0	0	0	0	0	0	0	0	1	0	1	650	0	45	108	1	1	14	6.47697257995605	196	663
1464	0	1	14	27	16	16	370732	1	0	0	0	0	1	0	0	0	0	0	0	0	0	1	0	1	1155	0	39	111	1	1	7	7.05185556411743	49	663
1465	0	1	12	24	9	12	360396	1	0	0	0	0	1	0	0	0	0	0	0	0	0	1	0	1	600	0	25	NA	1	1	6	6.39692974090576	36	663
1467	0	1	12	29	11	11	468402	1	0	0	0	0	1	0	0	0	0	0	0	0	0	1	0	1	555	0	31	103	1	0	11	6.31896829605103	121	663
1468	0	1	11	28	11	11	358554	1	0	0	0	0	1	0	0	0	0	0	0	0	0	1	0	1	543	1	25	NA	1	0	11	6.29710912704468	121	663
1469	0	1	11	25	11	11	348558	1	0	0	0	0	1	0	0	0	0	0	0	0	0	1	0	1	550	1	31	NA	1	0	8	6.30991840362549	64	663
1470	0	1	11	31	NA	NA	520447	0	0	0	0	0	1	0	0	0	0	0	0	0	0	1	0	1	800	0	39	97	1	0	14	6.68461179733276	196	663
1472	0	1	11	26	10	11	358554	1	0	0	0	0	1	0	0	0	0	0	0	0	0	1	0	1	1000	0	26	97	1	0	9	6.90775537490845	81	663
1474	0	1	12	31	13	11	468402	1	0	0	0	0	1	0	0	0	0	0	0	0	0	1	0	1	864	0	36	106	1	0	13	6.76157283782959	169	663
1475	0	1	13	32	NA	6	346581	0	0	1	0	0	1	0	0	0	0	0	0	0	0	1	0	1	613	0	43	109	1	1	13	6.41836500167847	169	663
1476	0	1	16	24	12	12	348558	1	0	0	0	0	1	0	0	0	0	0	0	0	0	1	0	1	519	0	27	NA	1	1	2	6.25190401077271	4	663
1480	0	1	13	30	NA	NA	150105	1	0	0	0	0	1	0	0	0	0	0	0	0	1	1	0	1	707	0	45	96	1	1	11	6.56103086471558	121	663
1485	0	1	13	26	10	10	99110	1	0	0	0	0	1	0	0	0	0	0	0	0	1	1	0	1	818	1	26	79	1	1	7	6.706862449646	49	663
1486	0	1	10	25	10	12	96681	1	0	0	0	0	1	0	0	0	0	0	0	0	1	1	0	1	300	0	31	62	6	1	9	5.70378255844116	81	663
1490	1	1	16	30	9	9	484311	1	0	0	0	0	1	0	0	0	0	0	0	0	0	1	0	1	702	1	47	110	1	1	8	6.55393362045288	64	663
1491	1	1	16	34	NA	12	358351	0	1	0	0	0	1	0	0	0	0	0	0	0	0	1	0	1	1322	0	47	117	1	1	12	7.1869010925293	144	663
1492	1	1	12	27	NA	12	99110	0	1	0	0	0	1	0	0	0	0	0	0	0	1	1	0	1	380	1	25	72	1	0	9	5.94017124176025	81	663
1495	1	1	11	26	NA	NA	99110	0	0	0	0	0	1	0	0	0	0	0	0	0	1	1	0	1	400	0	30	83	6	1	9	5.99146461486816	81	663
1496	1	1	11	25	NA	NA	96681	0	1	0	0	0	1	0	0	0	0	0	0	0	1	1	0	1	498	0	22	99	1	1	8	6.21059989929199	64	663
1497	1	1	10	33	NA	11	167813	0	1	0	0	0	1	0	0	0	0	0	0	0	1	1	0	1	663	0	18	72	1	1	17	6.49677515029907	289	663
1498	1	1	10	33	8	11	141996	1	0	0	0	0	1	0	0	0	0	0	0	0	1	1	0	1	600	0	29	88	5	0	17	6.39692974090576	289	663
1499	1	1	18	32	16	12	358351	1	0	0	0	0	1	0	0	0	0	0	0	0	0	0	1	1	1034	0	48	123	1	1	8	6.94119024276733	64	663
1502	1	1	14	25	12	12	360396	1	0	0	0	0	1	0	0	0	0	0	0	0	0	1	0	1	1079	0	23	91	6	1	5	6.98378992080688	25	663
1503	1	1	18	24	12	12	360396	1	0	0	0	0	1	0	0	0	0	0	0	0	0	1	1	1	400	0	31	98	6	1	0	5.99146461486816	0	663
1504	1	1	16	33	13	12	358351	1	0	0	0	0	1	0	0	0	0	0	0	0	0	1	0	1	641	0	37	119	6	0	11	6.46302938461304	121	663
1506	1	1	12	32	NA	8	358351	0	0	1	0	0	1	0	0	0	0	0	0	0	0	1	0	1	620	0	33	87	1	0	14	6.4297194480896	196	663
1508	1	1	17	30	12	11	538123	0	0	1	0	0	1	0	0	0	0	0	0	0	0	1	0	1	481	0	49	121	4	1	7	6.17586708068848	49	663
1510	1	1	16	33	8	8	358351	1	0	0	0	0	1	0	0	0	0	0	0	0	0	1	0	1	1058	0	41	NA	6	1	11	6.96413564682007	121	663
1511	1	1	12	26	8	12	370732	1	0	0	0	0	1	0	0	0	0	0	0	0	0	1	0	1	545	0	33	112	1	1	8	6.30078601837158	64	663
1512	1	1	14	26	12	12	370732	1	0	0	0	0	1	0	0	0	0	0	0	0	0	1	0	1	786	0	38	113	6	1	6	6.66695690155029	36	663
1513	1	1	18	25	12	12	360396	1	0	0	0	0	1	0	0	0	0	0	0	0	0	1	0	1	485	0	38	125	6	1	1	6.18414878845215	1	663
1514	1	1	14	34	11	11	358351	1	0	0	0	0	1	0	0	0	0	0	0	0	0	1	0	1	722	1	45	121	1	1	14	6.58202505111694	196	663
1515	1	1	15	28	12	12	370732	1	0	0	0	0	1	0	0	0	0	0	0	0	0	1	0	1	695	0	47	128	1	1	7	6.54391193389893	49	663
1516	1	1	15	34	12	12	358351	1	0	0	0	0	1	0	0	0	0	0	0	0	0	1	0	1	549	0	41	NA	4	1	13	6.30809831619263	169	663
1517	1	1	15	32	15	12	358351	1	0	0	0	0	1	0	0	0	0	0	0	0	0	1	0	1	793	0	36	103	1	1	11	6.67582321166992	121	663
1518	1	1	16	33	18	16	398168	1	0	0	0	0	1	0	0	0	0	0	0	0	0	1	1	1	1923	0	48	99	1	1	11	7.56164169311523	121	663
1520	1	1	15	33	12	12	358351	1	0	0	0	0	1	0	0	0	0	0	0	0	0	1	0	1	793	0	40	101	1	1	12	6.67582321166992	144	663
1521	0	1	15	28	NA	NA	370732	0	0	0	0	0	1	0	0	0	0	0	0	0	0	1	0	1	900	0	34	117	5	1	7	6.80239486694336	49	663
1523	0	1	14	32	8	8	358351	1	0	0	0	0	1	0	0	0	0	0	0	0	0	1	0	1	654	0	41	109	1	1	12	6.4831075668335	144	663
1526	0	1	12	27	12	12	370732	1	0	0	0	0	1	0	0	0	0	0	0	0	0	1	0	1	513	0	46	73	6	1	9	6.24027585983276	81	663
1528	0	1	14	29	NA	12	538123	0	1	0	0	0	1	0	0	0	0	0	0	0	0	1	0	1	384	1	38	88	4	1	9	5.95064258575439	81	663
1529	0	1	16	27	16	16	370732	1	0	0	0	0	1	0	0	0	0	0	0	0	0	0	1	1	500	0	27	116	1	1	5	6.21460819244385	25	663
1530	0	1	15	25	12	11	360396	1	0	0	0	0	1	0	0	0	0	0	0	0	0	1	0	1	601	1	40	137	6	1	4	6.39859485626221	16	663
1531	0	1	12	27	12	12	370732	1	0	0	0	0	1	0	0	0	0	0	0	0	0	1	0	1	438	0	40	105	1	1	9	6.08221912384033	81	663
1532	0	1	12	25	12	12	360396	1	0	0	0	0	1	0	0	0	0	0	0	0	0	1	0	1	500	0	42	98	6	1	7	6.21460819244385	49	663
1535	0	1	18	33	NA	18	346581	0	1	0	0	0	1	0	0	0	0	0	0	0	0	1	0	1	1264	0	47	122	1	1	9	7.14203643798828	81	663
1536	0	1	14	26	12	14	358554	1	0	0	0	0	1	0	0	0	0	0	0	0	0	1	1	1	747	0	43	104	1	1	6	6.61606502532959	36	663
1537	0	1	14	27	12	12	358554	1	0	0	0	0	1	0	0	0	0	0	0	0	0	1	0	1	513	0	29	78	1	1	7	6.24027585983276	49	663
1539	0	1	12	33	NA	NA	346581	0	1	0	0	0	1	0	0	0	0	0	0	0	0	1	1	1	700	0	43	104	1	NA	15	6.55108022689819	225	663
1541	0	1	16	29	14	12	468402	1	0	0	0	0	1	0	0	0	0	0	0	0	0	1	0	1	672	0	38	93	1	1	7	6.51025819778442	49	663
1542	0	1	17	30	NA	NA	468402	1	0	0	0	0	1	0	0	0	0	0	0	0	0	1	0	1	983	1	39	87	6	1	7	6.89060926437378	49	663
1543	0	1	13	29	12	12	538123	1	0	0	0	0	1	0	0	0	0	0	0	0	0	0	0	1	220	1	35	101	1	1	10	5.39362764358521	100	663
1544	0	1	18	33	12	12	358351	1	0	0	0	0	1	0	0	0	0	0	0	0	0	1	0	1	1202	0	39	134	1	1	9	7.09174203872681	81	663
1545	0	1	12	30	12	12	484311	1	0	0	0	0	1	0	0	0	0	0	0	0	0	0	0	1	667	0	39	85	1	1	12	6.50278997421265	144	663
1548	0	1	14	28	NA	NA	117131	0	0	0	0	0	1	0	0	0	0	0	0	0	1	1	0	1	838	0	41	NA	1	1	8	6.73101806640625	64	663
1551	0	1	15	25	12	12	360396	1	0	0	0	0	1	0	0	0	0	0	0	0	0	1	0	1	444	1	36	104	1	1	4	6.09582471847534	16	663
1554	0	1	12	25	10	12	360396	1	0	0	0	0	1	0	0	0	0	0	0	0	0	1	0	1	543	0	25	104	6	1	7	6.29710912704468	49	663
1555	0	1	14	30	12	12	484311	1	0	0	0	0	1	0	0	0	0	0	0	0	0	1	1	1	505	0	41	NA	1	1	10	6.22455835342407	100	663
1556	0	1	12	31	NA	NA	484311	0	0	1	0	0	1	0	0	0	0	0	0	0	0	0	0	1	797	0	37	107	1	1	13	6.68085479736328	169	663
1557	0	1	9	24	10	8	360396	1	0	0	0	0	1	0	0	0	0	0	0	0	0	1	0	1	357	0	18	NA	1	1	9	5.87773561477661	81	663
1558	0	1	12	27	12	8	370732	1	0	0	0	0	1	0	0	0	0	0	0	0	0	1	0	1	500	0	30	93	1	1	9	6.21460819244385	81	663
1559	0	1	12	34	NA	8	358351	0	1	0	0	0	1	0	0	0	0	0	0	0	0	1	0	1	962	0	47	NA	1	1	16	6.86901426315308	256	663
1560	0	1	11	28	6	5	370732	1	0	0	0	0	1	0	0	0	0	0	0	0	0	1	0	1	350	0	31	94	6	1	11	5.85793304443359	121	663
1561	0	1	15	24	6	5	360396	1	0	0	0	0	1	0	0	0	0	0	0	0	0	1	0	1	313	0	35	NA	6	1	3	5.74620342254639	9	663
1562	0	1	16	24	17	13	360396	1	0	0	0	0	1	0	0	0	0	0	0	0	0	1	1	1	117	1	34	NA	1	1	2	4.76217412948608	4	663
1563	0	1	12	33	10	8	358351	1	0	0	0	0	1	0	0	0	0	0	0	0	0	1	0	1	726	0	48	109	1	1	15	6.58755016326904	225	663
1564	0	1	13	33	NA	11	141996	1	0	0	0	0	1	0	0	0	0	0	0	0	1	1	0	1	536	0	31	119	1	0	14	6.28413438796997	196	663
1565	0	1	13	26	12	12	99110	1	0	0	0	0	1	0	0	0	0	0	0	0	1	1	1	1	532	0	29	98	1	1	7	6.2766432762146	49	663
1566	0	1	17	28	NA	NA	99110	0	0	0	0	0	1	0	0	0	0	0	0	0	1	1	1	1	428	1	32	103	1	1	5	6.05912303924561	25	663
1569	0	1	16	34	15	13	398168	1	0	0	0	0	1	0	0	0	0	0	0	0	0	1	0	1	1094	0	50	NA	1	1	12	6.99759578704834	144	663
1570	0	1	12	33	NA	9	358351	0	1	0	0	0	1	0	0	0	0	0	0	0	0	1	0	1	1925	0	45	NA	1	1	15	7.56268119812012	225	663
1571	0	1	18	32	10	12	398168	1	0	0	0	0	1	0	0	0	0	0	0	0	0	1	1	1	850	0	36	112	1	1	8	6.74523639678955	64	663
1574	0	1	12	24	11	11	360396	1	0	0	0	0	1	0	0	0	0	0	0	0	0	1	0	1	365	0	34	NA	6	1	6	5.89989757537842	36	663
1575	0	1	16	26	12	8	370732	1	0	0	0	0	1	0	0	0	0	0	0	0	0	1	0	1	474	0	29	104	6	1	4	6.16120719909668	16	663
1576	0	1	13	26	11	10	370732	1	0	0	0	0	1	0	0	0	0	0	0	0	0	1	0	1	656	0	33	96	1	0	7	6.48616075515747	49	663
1577	0	1	12	25	11	10	360396	1	0	0	0	0	1	0	0	0	0	0	0	0	0	1	0	1	440	0	22	NA	6	0	7	6.0867748260498	49	663
1578	0	1	14	25	10	11	360396	1	0	0	0	0	1	0	0	0	0	0	0	0	0	1	0	1	462	0	38	102	1	1	5	6.13556480407715	25	663
1579	0	0	16	28	9	NA	358554	0	0	1	0	0	1	0	0	0	0	0	0	0	0	1	0	1	673	0	41	103	1	1	6	6.51174545288086	36	663
1580	0	0	12	24	12	12	348558	1	0	0	0	0	1	0	0	0	0	0	0	0	0	1	0	1	1150	0	16	NA	1	1	6	7.0475172996521	36	663
1582	0	0	12	31	NA	NA	139912	0	0	0	0	0	1	0	0	0	0	0	0	0	0	1	0	1	800	0	37	95	4	0	13	6.68461179733276	169	663
1584	0	0	12	25	NA	12	88097	0	1	0	0	0	1	0	0	0	0	0	0	0	0	1	0	1	460	0	23	NA	6	1	7	6.13122653961182	49	663
1586	1	0	12	26	NA	NA	358554	0	0	0	0	0	1	0	0	0	0	0	0	0	0	1	0	1	334	0	31	93	1	1	8	5.81114101409912	64	663
1587	1	0	13	26	6	8	358554	1	0	0	0	0	1	0	0	0	0	0	0	0	0	1	0	1	702	0	35	122	1	1	7	6.55393362045288	49	663
1588	1	0	12	25	6	8	348558	1	0	0	0	0	1	0	0	0	0	0	0	0	0	1	0	1	524	0	37	107	4	1	7	6.2614917755127	49	663
1591	0	1	7	33	NA	8	398168	0	0	1	0	0	0	1	0	0	0	0	0	0	0	0	0	1	667	0	37	NA	1	1	20	6.50278997421265	400	664
1594	0	1	18	26	12	12	370732	1	0	0	0	0	1	0	0	0	0	0	0	0	0	1	0	1	641	0	48	NA	1	1	2	6.46302938461304	4	663
1595	0	1	12	24	12	12	360396	1	0	0	0	0	1	0	0	0	0	0	0	0	0	1	0	1	800	0	40	NA	1	1	6	6.68461179733276	36	663
1597	1	1	12	32	NA	12	398168	1	0	0	0	0	1	0	0	0	0	0	0	0	0	1	0	1	577	0	30	97	1	0	14	6.35784244537354	196	663
1599	1	1	18	32	12	12	87597	1	0	0	0	0	1	0	0	0	0	0	0	0	0	0	0	1	423	0	41	115	1	1	8	6.04737234115601	64	663
1600	1	1	18	29	NA	NA	118387	0	0	0	0	0	1	0	0	0	0	0	0	0	0	1	0	1	874	0	42	120	1	1	5	6.77308034896851	25	663
1601	1	1	15	28	NA	12	90623	0	1	0	0	0	1	0	0	0	0	0	0	0	0	1	0	1	640	0	29	103	1	0	7	6.46146821975708	49	663
1604	0	0	16	29	12	14	484311	1	0	0	0	0	0	1	0	0	0	0	0	0	0	1	1	1	1101	0	41	106	1	1	7	7.00397396087646	49	664
1605	0	0	16	26	12	14	370732	1	0	0	0	0	0	1	0	0	0	0	0	0	0	1	0	1	649	0	32	96	1	1	4	6.47543287277222	16	664
1606	0	0	12	26	8	8	370732	1	0	0	0	0	0	1	0	0	0	0	0	0	0	1	1	1	450	0	39	114	1	1	8	6.10924768447876	64	664
1607	0	0	12	33	NA	9	358351	1	0	0	0	0	0	1	0	0	0	0	0	0	0	1	0	1	924	0	37	NA	4	1	15	6.82871198654175	225	664
1608	0	0	11	27	NA	9	370732	0	1	0	0	0	0	1	0	0	0	0	0	0	0	1	0	1	698	0	33	86	1	1	10	6.54821920394897	100	664
1609	0	0	15	34	NA	NA	580891	1	0	0	0	0	0	1	0	0	0	0	0	0	1	1	0	1	505	1	27	78	1	1	13	6.22455835342407	169	664
1610	0	0	16	28	12	13	370732	1	0	0	0	0	0	1	0	0	0	0	0	0	0	1	1	1	556	0	38	110	1	1	6	6.32076835632324	36	664
1611	0	0	17	25	12	13	360396	1	0	0	0	0	0	1	0	0	0	0	0	0	0	0	0	1	375	1	37	132	6	1	2	5.92692613601685	4	664
1612	0	0	15	28	12	12	370732	1	0	0	0	0	0	1	0	0	0	0	0	0	0	1	1	1	673	0	34	126	1	1	7	6.51174545288086	49	664
1613	0	0	13	30	8	8	484311	1	0	0	0	0	0	1	0	0	0	0	0	0	0	1	0	1	308	0	36	102	1	1	11	5.73009967803955	121	664
1614	0	0	12	34	12	12	346581	1	0	0	0	0	0	1	0	0	0	0	0	0	0	1	0	1	585	0	41	87	1	1	16	6.37161207199097	256	664
1615	0	0	12	24	12	13	387287	1	0	0	0	0	0	1	0	0	0	0	0	0	0	1	0	1	781	0	31	89	4	1	6	6.6605749130249	36	664
1620	0	1	12	27	NA	8	364640	0	1	0	0	0	1	0	0	0	0	0	0	0	0	1	0	1	656	0	40	106	1	1	9	6.48616075515747	81	663
1621	0	1	12	28	8	5	405155	1	0	0	0	0	1	0	0	0	0	0	0	0	0	1	0	1	423	0	43	100	1	1	10	6.04737234115601	100	663
1624	0	1	16	28	12	12	364640	1	0	0	0	0	1	0	0	0	0	0	0	0	0	1	0	1	1282	0	26	98	1	1	6	7.15617656707764	36	663
1627	0	1	12	25	11	12	354474	0	0	1	0	0	1	0	0	0	0	0	0	0	0	1	0	1	962	0	30	97	1	1	7	6.86901426315308	49	663
1628	0	1	12	30	4	16	476353	1	0	0	0	0	1	0	0	0	0	0	0	0	0	1	0	1	800	0	38	111	1	1	12	6.68461179733276	144	663
1630	0	1	12	33	12	12	352463	1	0	0	0	0	1	0	0	0	0	0	0	0	0	1	0	1	750	0	40	100	1	1	15	6.62007331848145	225	663
1631	0	1	18	29	12	12	476353	1	0	0	0	0	1	0	0	0	0	0	0	0	0	1	0	1	647	0	39	110	4	1	5	6.47234630584717	25	663
1632	0	1	12	29	10	12	476353	1	0	0	0	0	1	0	0	0	0	0	0	0	0	1	0	1	938	0	38	114	4	1	11	6.84375	121	663
1633	0	1	17	28	17	12	414980	1	0	0	0	0	1	0	0	0	0	0	0	0	0	1	0	0	537	1	43	135	4	1	5	6.28599786758423	25	663
1637	0	1	15	24	13	16	354474	1	0	0	0	0	1	0	0	0	0	0	0	0	0	1	0	1	290	1	39	121	6	1	3	5.66988086700439	9	663
1638	0	1	12	29	6	8	529281	1	0	0	0	0	0	0	1	0	0	0	0	1	0	0	1	0	192	0	33	95	1	0	11	5.25749540328979	121	665
1639	0	1	18	30	NA	NA	476353	0	0	1	0	0	1	0	0	0	0	0	0	0	0	1	0	1	818	0	35	116	1	1	6	6.706862449646	36	663
1640	0	1	18	30	NA	13	476353	0	0	1	0	0	1	0	0	0	0	0	0	0	0	1	0	1	813	0	45	98	1	1	6	6.70073127746582	36	663
1641	0	1	12	29	10	12	476353	1	0	0	0	0	1	0	0	0	0	0	0	0	0	1	0	1	727	0	28	90	1	1	11	6.58892631530762	121	663
1643	0	1	12	24	10	12	363070	1	0	0	0	0	1	0	0	0	0	0	0	0	0	1	0	1	1125	0	33	116	1	1	6	7.02553844451904	36	663
1645	0	1	17	28	14	NA	89240	0	0	0	0	0	1	0	0	0	0	0	0	0	1	1	0	1	615	1	32	110	1	1	5	6.42162227630615	25	663
1646	0	1	12	26	14	NA	89240	0	0	0	0	0	1	0	0	0	0	0	0	0	1	1	0	1	403	0	23	97	6	0	8	5.99893665313721	64	663
1647	0	1	11	26	8	9	89134	1	0	0	0	0	1	0	0	0	0	0	0	0	0	1	0	1	705	0	24	89	1	1	9	6.55819797515869	81	663
1648	0	1	15	27	11	12	89134	1	0	0	0	0	1	0	0	0	0	0	0	0	0	1	0	1	337	1	33	105	1	1	6	5.8200831413269	36	663
1649	0	1	17	28	11	12	373482	1	0	0	0	0	1	0	0	0	0	0	0	0	0	1	0	1	833	0	44	117	1	0	5	6.7250337600708	25	663
1650	0	1	17	26	11	12	373482	1	0	0	0	0	1	0	0	0	0	0	0	0	0	1	0	1	192	1	37	75	1	1	3	5.25749540328979	9	663
1653	0	1	12	26	12	12	373482	1	0	0	0	0	1	0	0	0	0	0	0	0	0	1	0	1	730	0	23	87	1	0	8	6.59304475784302	64	663
1654	0	1	10	26	9	11	373482	1	0	0	0	0	1	0	0	0	0	0	0	0	0	1	0	1	542	0	23	74	1	1	10	6.29526615142822	100	663
1655	0	1	12	28	11	11	364640	1	0	0	0	0	1	0	0	0	0	0	0	0	0	0	0	0	823	0	45	91	1	1	10	6.71295642852783	100	663
1656	0	1	12	26	11	11	364640	1	0	0	0	0	1	0	0	0	0	0	0	0	0	1	1	0	438	0	38	90	1	1	8	6.08221912384033	64	663
1657	0	1	14	24	11	11	354474	1	0	0	0	0	1	0	0	0	0	0	0	0	0	1	1	0	735	0	27	NA	1	1	4	6.5998706817627	16	663
1658	0	1	16	24	14	12	354474	1	0	0	0	0	1	0	0	0	0	0	0	0	0	1	0	0	427	0	31	112	6	1	2	6.05678415298462	4	663
1660	0	1	12	30	11	12	116442	1	0	0	0	0	1	0	0	0	0	0	0	0	0	0	0	0	340	0	38	90	1	1	12	5.82894563674927	144	663
1665	0	1	13	34	14	11	401122	1	0	0	0	0	1	0	0	0	0	0	0	0	0	1	1	0	481	0	29	130	1	1	15	6.17586708068848	225	663
1666	0	1	16	32	10	12	352463	1	0	0	0	0	1	0	0	0	0	0	0	0	0	1	0	0	817	0	51	108	1	1	10	6.70563888549805	100	663
1667	0	1	12	28	12	12	373482	1	0	0	0	0	1	0	0	0	0	0	0	0	0	0	0	0	500	0	34	86	1	1	10	6.21460819244385	100	663
1669	0	1	12	25	NA	NA	87052	0	0	0	0	0	1	0	0	0	0	0	0	0	1	1	0	0	543	0	30	101	1	0	7	6.29710912704468	49	663
1671	0	1	16	26	NA	11	373482	0	1	0	0	0	1	0	0	0	0	0	0	0	0	1	0	0	447	0	37	125	1	0	4	6.10255861282349	16	663
1675	0	1	15	25	NA	11	403411	0	0	1	0	0	1	0	0	0	0	0	0	0	0	0	0	0	217	0	24	94	1	1	4	5.37989711761475	16	663
1677	0	1	8	26	3	6	91296	0	0	1	0	0	1	0	0	0	0	0	0	0	0	1	0	1	275	0	18	NA	1	0	12	5.61677122116089	144	663
1678	0	1	15	24	8	10	79842	1	0	0	0	0	1	0	0	0	0	0	0	0	1	1	0	1	352	1	22	109	5	0	3	5.86363124847412	9	663
1681	0	1	12	29	8	10	140950	1	0	0	0	0	1	0	0	0	0	0	0	0	0	0	0	0	721	0	31	98	1	0	11	6.58063936233521	121	663
1682	0	1	12	27	3	8	91296	1	0	0	0	0	1	0	0	0	0	0	0	0	0	0	0	0	1008	0	36	NA	1	1	9	6.91572332382202	81	663
1684	0	1	17	29	8	12	487904	1	0	0	0	0	1	0	0	0	0	0	0	0	0	1	0	0	654	1	36	114	1	0	6	6.4831075668335	36	663
1685	0	1	16	26	NA	16	347666	1	0	0	0	0	1	0	0	0	0	0	0	0	0	1	0	1	803	0	27	125	1	1	4	6.6883544921875	16	663
1686	0	1	12	27	8	12	370732	1	0	0	0	0	1	0	0	0	0	0	0	0	0	1	0	1	570	0	28	100	1	1	9	6.34563636779785	81	663
1688	0	1	16	25	12	12	360396	1	0	0	0	0	1	0	0	0	0	0	0	0	0	1	0	1	600	0	29	104	1	1	3	6.39692974090576	9	663
1691	0	1	12	24	NA	NA	348558	0	0	1	0	0	1	0	0	0	0	0	0	0	0	1	0	1	645	0	35	NA	1	1	6	6.46925020217896	36	663
1692	0	1	13	26	14	10	358554	1	0	0	0	0	1	0	0	0	0	0	0	0	0	1	0	1	450	0	35	112	1	1	7	6.10924768447876	49	663
1694	0	1	13	26	NA	2	358554	1	0	0	0	0	1	0	0	0	0	0	0	0	0	1	1	1	445	0	27	100	6	0	7	6.09807443618774	49	663
1696	0	1	15	29	12	11	484311	1	0	0	0	0	1	0	0	0	0	0	0	0	0	0	0	1	590	0	37	104	1	1	8	6.38012266159058	64	663
1697	0	1	14	25	8	12	348558	1	0	0	0	0	1	0	0	0	0	0	0	0	0	1	0	1	721	0	35	97	1	1	5	6.58063936233521	25	663
1698	0	1	12	32	8	8	352463	1	0	0	0	0	1	0	0	0	0	0	0	0	0	1	0	1	693	0	33	120	1	1	14	6.54102993011475	196	663
1699	0	1	13	26	8	8	364640	1	0	0	0	0	1	0	0	0	0	0	0	0	0	1	1	1	529	0	38	134	6	1	7	6.27098846435547	49	663
1700	0	1	9	30	8	8	476353	1	0	0	0	0	1	0	0	0	0	0	0	0	0	1	0	1	470	0	28	92	1	0	15	6.15273284912109	225	663
1701	0	1	16	26	16	13	364640	1	0	0	0	0	1	0	0	0	0	0	0	0	0	1	0	1	481	0	34	129	1	1	4	6.17586708068848	16	663
1702	0	1	16	25	16	13	354474	1	0	0	0	0	1	0	0	0	0	0	0	0	0	1	0	1	462	0	31	122	1	1	3	6.13556480407715	9	663
1703	0	1	17	33	6	9	391625	1	0	0	0	0	1	0	0	0	0	0	0	0	0	1	0	1	554	1	45	NA	1	1	10	6.3171648979187	100	663
1704	0	1	14	32	12	12	352463	1	0	0	0	0	1	0	0	0	0	0	0	0	0	1	0	0	865	0	42	118	4	0	12	6.76272964477539	144	663
1705	0	1	16	30	NA	12	476353	0	1	0	0	0	1	0	0	0	0	0	0	0	0	0	0	0	713	0	42	101	1	1	8	6.56948137283325	64	663
1706	0	1	12	24	NA	12	354474	0	1	0	0	0	1	0	0	0	0	0	0	0	0	0	0	0	740	0	37	107	1	1	6	6.60665035247803	36	663
1707	0	1	14	28	NA	10	364640	0	0	1	0	0	1	0	0	0	0	0	0	0	0	1	0	0	817	0	NA	92	4	1	8	6.70563888549805	64	663
1708	0	1	12	34	11	12	361010	1	0	0	0	0	1	0	0	0	0	0	0	0	0	1	0	1	677	0	37	92	1	1	16	6.51767110824585	256	663
1710	0	1	16	29	12	12	454179	1	0	0	0	0	1	0	0	0	0	0	0	0	0	1	0	1	797	1	43	121	1	1	7	6.68085479736328	49	663
1711	0	1	13	24	13	17	337974	1	0	0	0	0	1	0	0	0	0	0	0	0	0	1	0	1	769	1	27	102	1	1	5	6.64509105682373	25	663
1713	0	1	16	25	12	16	337974	1	0	0	0	0	1	0	0	0	0	0	0	0	0	1	0	1	462	0	33	118	1	1	3	6.13556480407715	9	663
1714	0	1	14	24	12	12	363070	1	0	0	0	0	1	0	0	0	0	0	0	0	0	1	0	0	519	0	28	NA	1	1	4	6.25190401077271	16	663
1715	0	1	12	25	12	NA	363070	1	0	0	0	0	1	0	0	0	0	0	0	0	0	0	0	0	393	0	38	100	1	1	7	5.97380971908569	49	663
1716	0	1	13	32	9	7	361010	1	0	0	0	0	1	0	0	0	0	0	0	0	0	1	1	0	800	0	37	92	1	1	13	6.68461179733276	169	663
1717	1	0	17	27	14	12	373482	1	0	0	0	0	1	0	0	0	0	0	0	0	0	1	0	0	673	0	38	108	1	1	4	6.51174545288086	16	663
1718	1	0	16	33	NA	NA	401122	1	0	0	0	0	1	0	0	0	0	0	0	0	0	0	0	0	481	1	41	121	1	1	11	6.17586708068848	121	663
1719	1	0	12	32	8	12	401122	1	0	0	0	0	1	0	0	0	0	0	0	0	0	0	0	0	911	0	42	119	1	1	14	6.81454277038574	196	663
1720	1	0	12	25	8	8	363070	1	0	0	0	0	1	0	0	0	0	0	0	0	0	0	0	0	481	0	33	NA	1	0	7	6.17586708068848	49	663
1721	1	0	11	33	8	8	361010	1	0	0	0	0	1	0	0	0	0	0	0	0	0	0	0	0	500	0	32	NA	1	0	16	6.21460819244385	256	663
1724	1	0	16	24	12	12	337974	1	0	0	0	0	1	0	0	0	0	0	0	0	0	0	0	0	385	0	39	106	1	1	2	5.95324325561523	4	663
1725	1	0	12	24	12	11	337974	1	0	0	0	0	1	0	0	0	0	0	0	0	0	1	0	0	436	0	24	98	1	0	6	6.0776424407959	36	663
1729	1	0	12	25	7	8	337974	1	0	0	0	0	1	0	0	0	0	0	0	0	0	0	0	0	526	0	29	109	1	0	7	6.26530122756958	49	663
1730	1	0	14	29	12	8	454179	1	0	0	0	0	1	0	0	0	0	0	0	0	0	0	0	0	913	0	37	NA	6	0	9	6.81673574447632	81	663
1731	1	0	16	25	12	15	337974	1	0	0	0	0	1	0	0	0	0	0	0	0	0	0	0	0	542	0	28	120	6	0	3	6.29526615142822	9	663
1732	1	0	13	28	4	16	347666	1	0	0	0	0	1	0	0	0	0	0	0	0	0	0	0	0	769	0	36	127	1	1	9	6.64509105682373	81	663
1735	1	0	12	24	8	8	337974	1	0	0	0	0	1	0	0	0	0	0	0	0	0	0	0	0	226	0	26	NA	6	0	6	5.42053508758545	36	663
1736	1	0	18	27	12	12	373482	1	0	0	0	0	1	0	0	0	0	0	0	0	0	0	0	1	711	0	24	101	1	1	3	6.56667232513428	9	663
1740	0	0	18	34	8	8	352463	1	0	0	0	0	0	1	0	0	0	0	0	0	0	0	0	0	346	0	43	108	1	0	10	5.84643888473511	100	664
1741	0	0	12	32	8	8	352463	1	0	0	0	0	0	1	0	0	0	0	0	0	0	0	0	0	787	0	41	91	1	1	14	6.66822814941406	196	664
1742	0	0	14	26	10	12	364640	0	0	1	0	0	0	1	0	0	0	0	0	0	0	1	0	0	455	0	38	118	1	1	6	6.1202974319458	36	664
1743	0	0	16	24	10	12	354474	0	0	1	0	0	0	1	0	0	0	0	0	0	0	1	0	0	460	0	25	110	6	1	2	6.13122653961182	4	664
1744	0	0	13	26	NA	14	364640	0	1	0	0	0	0	1	0	0	0	0	0	0	0	0	0	0	277	0	37	119	1	1	7	5.6240177154541	49	664
1745	0	0	17	34	8	12	391625	1	0	0	0	0	0	1	0	0	0	0	0	0	0	1	0	0	808	0	43	103	1	1	11	6.69456195831299	121	664
1746	0	0	14	27	12	14	347666	1	0	0	0	0	0	1	0	0	0	0	0	0	0	0	0	0	624	0	33	103	1	1	7	6.43615055084229	49	664
1747	0	0	12	26	8	12	347666	1	0	0	0	0	0	1	0	0	0	0	0	0	0	1	0	0	697	0	40	104	1	1	8	6.54678535461426	64	664
1748	0	0	14	26	8	12	347666	1	0	0	0	0	0	1	0	0	0	0	0	0	0	0	0	0	378	0	32	108	1	1	6	5.93489408493042	36	664
1750	0	0	12	24	8	12	337974	1	0	0	0	0	0	1	0	0	0	0	0	0	0	0	0	0	473	0	33	118	1	0	6	6.159095287323	36	664
1751	0	0	12	24	8	12	337974	1	0	0	0	0	0	1	0	0	0	0	0	0	0	0	0	0	425	0	21	98	1	0	6	6.05208921432495	36	664
1753	0	0	16	24	8	12	337974	1	0	0	0	0	0	1	0	0	0	0	0	0	0	0	0	0	649	0	25	120	1	1	2	6.47543287277222	4	664
1755	0	0	15	25	12	15	354474	1	0	0	0	0	1	0	0	0	0	0	0	0	0	1	0	1	491	0	25	144	1	1	4	6.19644403457642	16	663
1756	0	0	18	26	12	16	364640	0	0	1	0	0	1	0	0	0	0	0	0	0	0	0	0	0	924	0	25	NA	4	1	2	6.82871198654175	4	663
1758	0	0	12	24	12	10	354474	1	0	0	0	0	1	0	0	0	0	0	0	0	0	0	0	0	350	0	38	NA	1	0	6	5.85793304443359	36	663
1759	0	0	13	25	13	12	337974	1	0	0	0	0	1	0	0	0	0	0	0	0	0	0	0	0	600	0	27	NA	1	0	6	6.39692974090576	36	663
1762	0	0	9	31	3	7	487904	1	0	0	0	0	1	0	0	0	0	0	0	0	0	0	0	0	429	0	30	NA	1	0	16	6.06145715713501	256	663
1765	0	0	12	26	2	7	373482	1	0	0	0	0	1	0	0	0	0	0	0	0	0	0	0	0	500	0	20	100	1	0	8	6.21460819244385	64	663
1766	0	0	9	24	2	7	363070	1	0	0	0	0	1	0	0	0	0	0	0	0	0	0	0	0	500	0	12	NA	6	0	9	6.21460819244385	81	663
1767	0	0	8	34	8	8	361010	1	0	0	0	0	0	1	0	0	0	0	0	0	0	0	0	0	350	0	39	NA	1	0	20	5.85793304443359	400	664
1768	0	0	14	27	8	10	414980	1	0	0	0	0	0	1	0	0	0	0	0	0	0	0	0	0	370	0	32	86	1	1	7	5.91350317001343	49	664
1771	0	0	16	24	8	12	337974	1	0	0	0	0	0	1	0	0	0	0	0	0	0	0	0	0	380	0	21	NA	1	1	2	5.94017124176025	4	664
1772	0	0	14	25	9	12	337974	1	0	0	0	0	0	1	0	0	0	0	0	0	0	0	0	0	250	0	30	NA	1	1	5	5.52146100997925	25	664
1774	0	0	18	30	6	8	454179	1	0	0	0	0	0	1	0	0	0	0	0	0	0	1	0	1	506	0	40	122	1	1	6	6.22653675079346	36	664
1776	0	0	12	27	12	13	347666	1	0	0	0	0	0	1	0	0	0	0	0	0	0	1	0	0	619	1	35	98	1	1	9	6.42810535430908	81	664
1777	0	0	16	24	12	13	337974	1	0	0	0	0	0	1	0	0	0	0	0	0	0	0	0	0	381	1	28	NA	1	1	2	5.94279956817627	4	664
1779	0	0	12	30	NA	13	476353	1	0	0	0	0	0	1	0	0	0	0	0	0	0	0	0	0	361	0	37	101	1	1	12	5.88887786865234	144	664
1780	0	0	12	28	NA	8	364640	0	1	0	0	0	0	1	0	0	0	0	0	0	0	1	0	0	588	0	33	117	1	1	10	6.37672710418701	100	664
1781	0	0	12	24	NA	8	354474	0	1	0	0	0	0	1	0	0	0	0	0	0	0	1	0	0	350	0	35	119	1	1	6	5.85793304443359	36	664
1784	0	0	12	32	8	12	336056	1	0	0	0	0	0	1	0	0	0	0	0	0	0	1	0	1	484	0	37	105	1	1	14	6.18208503723145	196	664
1785	0	0	11	34	6	9	336056	1	0	0	0	0	0	1	0	0	0	0	0	0	0	0	0	0	835	0	37	104	1	0	17	6.7274317741394	289	664
1786	0	0	10	29	8	12	454179	1	0	0	0	0	0	1	0	0	0	0	0	0	0	1	0	0	535	0	22	NA	1	1	13	6.28226661682129	169	664
1789	0	1	17	28	NA	12	373482	0	0	0	0	0	0	1	0	0	0	0	0	0	0	0	0	0	385	0	46	111	6	1	5	5.95324325561523	25	664
1790	0	1	11	25	8	8	363070	1	0	0	0	0	0	1	0	0	0	0	0	0	0	0	0	0	450	0	22	96	4	1	8	6.10924768447876	64	664
1791	0	1	16	28	12	8	373482	1	0	0	0	0	0	1	0	0	0	0	0	0	0	0	0	0	491	0	29	94	1	1	6	6.19644403457642	36	664
1792	0	1	12	24	NA	10	363070	0	1	0	0	0	0	1	0	0	0	0	0	0	0	0	0	0	914	0	41	NA	1	1	6	6.81783056259155	36	664
1794	0	1	18	32	8	12	86158	1	0	0	0	0	0	1	0	0	0	0	0	0	0	1	0	0	831	0	36	101	1	0	8	6.7226300239563	64	664
1795	0	1	12	30	8	8	454179	1	0	0	0	0	0	1	0	0	0	0	0	0	0	0	0	0	434	0	36	83	1	1	12	6.07304430007935	144	664
1796	0	1	12	26	8	8	347666	1	0	0	0	0	0	1	0	0	0	0	0	0	0	0	0	0	700	0	34	112	1	1	8	6.55108022689819	64	664
1797	0	1	10	26	8	8	347666	1	0	0	0	0	0	1	0	0	0	0	0	0	0	0	0	0	542	0	28	93	1	0	10	6.29526615142822	100	664
1799	0	1	16	24	12	13	337974	1	0	0	0	0	0	1	0	0	0	0	0	0	0	0	0	0	231	0	27	NA	6	1	2	5.44241762161255	4	664
1802	0	0	12	34	12	9	352463	1	0	0	0	0	0	1	0	0	0	0	0	0	0	0	0	0	395	0	42	105	1	0	16	5.97888565063477	256	664
1803	0	0	12	25	NA	NA	363070	0	0	0	0	0	0	1	0	0	0	0	0	0	0	1	0	0	721	0	37	115	1	1	7	6.58063936233521	49	664
1804	0	0	12	25	8	15	363070	1	0	0	0	0	0	1	0	0	0	0	0	0	0	0	0	0	1187	0	24	105	4	0	7	7.07918453216553	49	664
1809	0	0	12	25	8	10	363070	1	0	0	0	0	0	1	0	0	0	0	0	0	0	1	0	0	501	0	27	88	1	0	7	6.21660614013672	49	664
1810	0	1	16	24	16	13	337974	1	0	0	0	0	0	1	0	0	0	0	0	0	0	1	0	0	336	0	39	122	6	1	2	5.81711101531982	4	664
1812	0	1	12	32	8	8	336056	1	0	0	0	0	0	1	0	0	0	0	0	0	0	0	0	0	565	0	43	96	1	0	14	6.33682584762573	196	664
1814	0	0	17	34	6	12	704926	1	0	0	0	0	1	0	0	0	0	0	0	0	0	0	1	1	964	0	42	123	1	0	11	6.87109136581421	121	663
1816	0	0	12	33	12	12	722020	1	0	0	0	0	1	0	0	0	0	0	0	0	0	1	0	1	1374	0	45	NA	1	1	15	7.22548151016235	225	663
1817	0	0	12	28	12	12	373482	1	0	0	0	0	1	0	0	0	0	0	0	0	0	1	0	1	800	0	31	104	1	1	10	6.68461179733276	100	663
1819	0	0	12	30	7	11	487904	1	0	0	0	0	1	0	0	0	0	0	0	0	0	1	0	1	609	0	43	108	1	1	12	6.4118185043335	144	663
1821	0	0	16	25	12	12	363070	1	0	0	0	0	1	0	0	0	0	0	0	0	0	1	0	1	670	0	35	116	1	1	3	6.5072774887085	9	663
1822	0	0	11	25	8	7	363070	1	0	0	0	0	1	0	0	0	0	0	0	0	0	1	0	1	445	0	26	92	1	1	8	6.09807443618774	64	663
1826	0	0	13	25	10	12	363070	1	0	0	0	0	1	0	0	0	0	0	0	0	0	1	0	1	485	0	32	102	1	1	6	6.18414878845215	36	663
1830	0	0	18	32	12	16	373396	1	0	0	0	0	1	0	0	0	0	0	0	0	0	0	0	0	710	0	45	109	1	1	8	6.56526517868042	64	663
1831	0	0	12	32	NA	NA	373396	0	0	0	0	0	1	0	0	0	0	0	0	0	0	0	0	0	953	0	43	103	1	1	14	6.85961484909058	196	663
1832	0	0	11	25	10	8	363070	1	0	0	0	0	1	0	0	0	0	0	0	0	0	0	0	0	480	0	22	NA	1	1	8	6.17378616333008	64	663
1834	0	0	13	27	12	12	373482	1	0	0	0	0	1	0	0	0	0	0	0	0	0	1	0	1	500	0	39	97	1	1	8	6.21460819244385	64	663
1835	0	0	16	26	12	12	373482	1	0	0	0	0	1	0	0	0	0	0	0	0	0	1	1	0	457	1	42	101	6	1	4	6.12468338012695	16	663
1838	0	1	18	24	18	12	354474	1	0	0	0	0	0	1	0	0	0	0	0	0	0	0	0	0	721	0	39	NA	1	1	0	6.58063936233521	0	664
1839	0	1	12	24	NA	12	354474	0	1	0	0	0	0	1	0	0	0	0	0	0	0	0	0	0	733	0	41	NA	1	1	6	6.59714555740356	36	664
1843	0	1	12	33	8	12	391625	1	0	0	0	0	0	1	0	0	0	0	0	0	0	0	0	0	330	0	31	NA	1	0	15	5.7990927696228	225	664
1844	0	1	12	27	8	11	364640	1	0	0	0	0	0	1	0	0	0	0	0	0	0	0	0	0	410	0	40	98	1	1	9	6.01615715026855	81	664
1845	0	1	12	27	8	8	347666	1	0	0	0	0	0	1	0	0	0	0	0	0	0	0	0	0	486	0	23	96	1	1	9	6.18620872497559	81	664
1847	0	1	18	31	9	13	454179	1	0	0	0	0	0	1	0	0	0	0	0	0	0	1	1	0	962	0	46	122	1	0	7	6.86901426315308	49	664
1849	0	1	16	24	12	12	337974	1	0	0	0	0	0	1	0	0	0	0	0	0	0	0	0	0	359	0	29	114	1	0	2	5.88332223892212	4	664
1853	1	0	12	24	9	12	393859	1	0	0	0	0	1	0	0	0	0	0	0	0	0	0	0	0	330	0	37	100	6	1	6	5.7990927696228	36	663
1854	1	0	12	28	NA	10	364640	0	0	1	0	0	1	0	0	0	0	0	0	0	0	0	0	0	625	0	38	104	1	1	10	6.43775177001953	100	663
1857	1	0	12	26	5	8	364640	1	0	0	0	0	1	0	0	0	0	0	0	0	0	0	0	0	495	0	35	111	1	1	8	6.2045578956604	64	663
1858	1	0	12	29	12	12	476353	0	0	1	0	0	1	0	0	0	0	0	0	0	0	0	0	0	653	0	44	110	1	1	11	6.48157691955566	121	663
1859	1	0	12	27	15	12	364640	1	0	0	0	0	1	0	0	0	0	0	0	0	0	0	0	0	722	0	26	87	1	1	9	6.58202505111694	81	663
1860	1	0	12	25	15	12	354474	1	0	0	0	0	1	0	0	0	0	0	0	0	0	0	0	0	704	0	34	103	1	1	7	6.55677843093872	49	663
1861	1	0	9	29	1	3	529281	1	0	0	0	0	1	0	0	0	0	0	0	0	0	0	0	0	514	0	31	NA	1	0	14	6.24222326278687	196	663
1863	1	0	12	31	14	12	476353	1	0	0	0	0	1	0	0	0	0	0	0	0	0	1	0	0	625	0	27	95	4	1	13	6.43775177001953	169	663
1864	1	0	18	29	12	15	476353	1	0	0	0	0	1	0	0	0	0	0	0	0	0	0	0	0	622	0	41	116	6	1	5	6.4329400062561	25	663
1865	1	0	15	26	12	15	364640	1	0	0	0	0	1	0	0	0	0	0	0	0	0	1	0	0	427	0	31	109	1	1	5	6.05678415298462	25	663
1867	1	0	12	29	12	12	487904	1	0	0	0	0	1	0	0	0	0	0	0	0	0	0	0	0	653	0	36	104	1	0	11	6.48157691955566	121	663
1868	1	0	12	30	12	12	542115	1	0	0	0	0	1	0	0	0	0	0	0	0	0	0	0	0	643	0	38	104	1	0	12	6.46614456176758	144	663
1869	1	0	12	34	12	12	336056	1	0	0	0	0	1	0	0	0	0	0	0	0	0	1	0	0	575	0	37	110	1	0	16	6.3543701171875	256	663
1871	1	0	13	34	NA	NA	361010	0	0	1	0	0	1	0	0	0	0	0	0	0	0	0	1	0	313	1	32	100	1	1	15	5.74620342254639	225	663
1872	1	0	18	24	NA	16	363070	0	1	0	0	0	1	0	0	0	0	0	0	0	0	0	0	0	664	0	39	116	1	1	0	6.49828195571899	0	663
1873	1	0	13	32	8	13	361010	1	0	0	0	0	1	0	0	0	0	0	0	0	0	0	0	0	555	0	40	94	6	1	13	6.31896829605103	169	663
1875	1	0	18	24	12	12	363070	1	0	0	0	0	1	0	0	0	0	0	0	0	0	1	0	0	300	0	44	NA	6	1	0	5.70378255844116	0	663
1878	0	0	15	28	12	16	729279	1	0	0	0	0	1	0	0	0	0	0	0	0	0	0	0	0	642	0	38	115	1	1	7	6.4645881652832	49	663
1880	0	0	14	28	12	8	364640	1	0	0	0	0	1	0	0	0	0	0	0	0	0	1	0	1	667	0	45	123	1	1	8	6.50278997421265	64	663
1882	0	0	18	28	15	13	364640	1	0	0	0	0	1	0	0	0	0	0	0	0	0	1	0	1	1320	0	47	113	1	1	4	7.185387134552	16	663
1883	0	0	12	24	9	9	363070	0	0	1	0	0	1	0	0	0	0	0	0	0	0	1	0	1	504	0	29	NA	1	1	6	6.22257614135742	36	663
1884	0	0	16	25	12	12	337974	1	0	0	0	0	1	0	0	0	0	0	0	0	0	1	0	1	781	0	29	106	1	1	3	6.6605749130249	9	663
1886	0	0	14	25	12	12	337974	1	0	0	0	0	1	0	0	0	0	0	0	0	0	1	0	0	817	0	40	114	4	0	5	6.70563888549805	25	663
1889	0	0	12	28	12	6	364640	1	0	0	0	0	1	0	0	0	0	0	0	0	0	0	0	0	520	0	32	95	6	1	10	6.25382900238037	100	663
1890	0	0	12	27	12	6	364640	1	0	0	0	0	1	0	0	0	0	0	0	0	0	0	0	0	577	0	33	113	1	1	9	6.35784244537354	81	663
1891	0	0	11	25	12	6	354474	1	0	0	0	0	1	0	0	0	0	0	0	0	0	0	0	0	375	0	16	NA	1	1	8	5.92692613601685	64	663
1892	0	0	12	24	12	8	354474	1	0	0	0	0	1	0	0	0	0	0	0	0	0	0	0	0	500	0	32	NA	1	0	6	6.21460819244385	36	663
1893	0	0	16	28	12	12	364640	1	0	0	0	0	1	0	0	0	0	0	0	0	0	1	0	0	625	0	48	111	6	1	6	6.43775177001953	36	663
1894	0	0	16	34	NA	NA	352463	1	0	0	0	0	1	0	0	0	0	0	0	0	0	0	0	0	684	0	35	110	1	1	12	6.52795791625977	144	663
1895	0	0	14	26	12	12	364640	1	0	0	0	0	1	0	0	0	0	0	0	0	0	0	0	0	470	0	31	100	1	1	6	6.15273284912109	36	663
1896	0	0	13	27	12	12	347666	1	0	0	0	0	1	0	0	0	0	0	0	0	0	0	0	0	628	0	39	95	1	1	8	6.44254016876221	64	663
1897	0	0	13	24	12	8	354474	1	0	0	0	0	1	0	0	0	0	0	0	0	0	0	0	0	525	0	20	NA	6	1	5	6.26339817047119	25	663
1899	0	0	12	32	8	8	361010	1	0	0	0	0	1	0	0	0	0	0	0	0	0	0	0	0	554	0	34	100	1	0	14	6.3171648979187	196	663
1901	1	1	16	25	12	12	354474	1	0	0	0	0	1	0	0	0	0	0	0	0	0	1	0	1	641	0	36	130	6	1	3	6.46302938461304	9	663
1903	1	1	13	34	8	12	352463	1	0	0	0	0	1	0	0	0	0	0	0	0	0	1	0	1	513	0	36	98	1	0	15	6.24027585983276	225	663
1904	1	1	12	27	12	12	364640	1	0	0	0	0	1	0	0	0	0	0	0	0	0	1	0	1	604	0	36	103	1	1	9	6.40357398986816	81	663
1905	1	1	13	33	8	15	352463	1	0	0	0	0	1	0	0	0	0	0	0	0	0	1	0	1	700	0	39	108	1	0	14	6.55108022689819	196	663
1906	1	1	12	33	8	12	704926	1	0	0	0	0	1	0	0	0	0	0	0	0	0	1	0	1	606	0	38	NA	1	1	15	6.40687990188599	225	663
1907	1	1	12	33	NA	12	704926	0	1	0	0	0	1	0	0	0	0	0	0	0	0	1	0	1	1021	0	47	101	1	1	15	6.92853784561157	225	663
1911	1	1	12	31	16	12	476353	1	0	0	0	0	1	0	0	0	0	0	0	0	0	1	0	1	714	0	43	90	6	1	13	6.57088279724121	169	663
1912	1	1	12	28	8	8	364640	1	0	0	0	0	1	0	0	0	0	0	0	0	0	1	0	1	500	0	34	79	1	1	10	6.21460819244385	100	663
1913	1	1	12	28	14	8	364640	1	0	0	0	0	1	0	0	0	0	0	0	0	0	1	0	1	583	0	47	94	1	1	10	6.36818695068359	100	663
1914	1	1	12	31	5	8	476353	1	0	0	0	0	1	0	0	0	0	0	0	0	0	1	0	1	706	0	41	115	1	0	13	6.55961513519287	169	663
1917	1	1	16	30	11	12	484311	1	0	0	0	0	0	1	0	0	0	0	0	0	0	0	0	0	520	1	39	118	1	1	8	6.25382900238037	64	664
1919	1	1	16	29	NA	NA	484311	1	0	0	0	0	0	1	0	0	0	0	0	0	0	1	0	1	656	0	41	114	1	1	7	6.48616075515747	49	664
1920	1	1	16	28	16	14	370732	1	0	0	0	0	0	1	0	0	0	0	0	0	0	1	0	0	684	0	33	114	1	1	6	6.52795791625977	36	664
1922	1	1	13	25	11	11	400440	1	0	0	0	0	0	1	0	0	0	0	0	0	0	1	0	1	276	0	33	84	1	1	6	5.62040090560913	36	664
1923	1	1	13	34	NA	12	141996	1	0	0	0	0	0	1	0	0	0	0	0	0	1	1	0	1	707	0	37	92	1	1	15	6.56103086471558	225	664
1926	1	1	12	34	8	11	358351	1	0	0	0	0	1	0	0	0	0	0	0	0	0	1	0	1	788	0	42	107	1	1	16	6.66949796676636	256	663
1927	1	1	18	31	18	12	484311	1	0	0	0	0	1	0	0	0	0	0	0	0	0	1	0	1	1319	0	44	137	1	1	7	7.18462896347046	49	663
1928	1	1	14	28	9	8	370732	1	0	0	0	0	1	0	0	0	0	0	0	0	0	1	0	1	404	0	33	129	6	0	8	6.00141477584839	64	663
1929	1	1	16	25	12	12	360396	1	0	0	0	0	1	0	0	0	0	0	0	0	0	1	0	1	300	1	41	101	1	1	3	5.70378255844116	9	663
1930	1	1	12	26	12	12	370732	1	0	0	0	0	1	0	0	0	0	0	0	0	0	1	0	1	673	0	40	98	1	1	8	6.51174545288086	64	663
1933	1	1	12	34	NA	8	358351	1	0	0	0	0	1	0	0	0	0	0	0	0	0	1	0	1	722	0	41	108	1	0	16	6.58202505111694	256	663
1935	1	1	16	26	8	2	358554	1	0	0	0	0	1	0	0	0	0	0	0	0	0	0	0	1	769	0	37	114	1	0	4	6.64509105682373	16	663
1938	0	1	16	30	6	12	529281	1	0	0	0	0	0	1	0	0	0	0	0	0	0	0	0	0	760	0	37	110	1	1	8	6.63331842422485	64	664
1939	0	1	18	30	11	12	529281	1	0	0	0	0	0	1	0	0	0	0	0	0	0	0	0	1	434	0	37	111	1	1	6	6.07304430007935	36	664
1940	0	1	13	34	12	8	352463	1	0	0	0	0	0	1	0	0	0	0	0	0	0	0	0	0	1192	0	30	99	1	1	15	7.08338785171509	225	664
1941	0	1	17	31	NA	4	476353	0	1	0	0	0	0	1	0	0	0	0	0	0	0	0	0	0	462	1	39	113	1	1	8	6.13556480407715	64	664
1944	0	1	12	24	12	12	363070	1	0	0	0	0	0	1	0	0	0	0	0	0	0	0	0	0	370	0	29	101	1	1	6	5.91350317001343	36	664
1945	0	1	12	30	12	12	487904	1	0	0	0	0	0	1	0	0	0	0	0	0	0	0	0	0	475	0	25	99	6	0	12	6.16331481933594	144	664
1946	0	1	12	28	12	12	373482	1	0	0	0	0	0	1	0	0	0	0	0	0	0	0	0	0	435	0	37	101	1	0	10	6.07534599304199	100	664
1947	0	1	12	26	8	12	373482	1	0	0	0	0	0	1	0	0	0	0	0	0	0	0	0	0	332	0	24	75	6	1	8	5.80513477325439	64	664
1948	0	1	16	31	12	12	542115	1	0	0	0	0	0	1	0	0	0	0	0	0	0	1	0	0	640	0	49	102	6	1	9	6.46146821975708	81	664
1949	0	1	12	34	NA	6	401122	0	0	1	0	0	0	1	0	0	0	0	0	0	0	0	0	0	505	0	29	91	1	0	16	6.22455835342407	256	664
1952	0	1	16	29	10	12	454179	1	0	0	0	0	0	1	0	0	0	0	0	0	0	0	0	0	625	0	38	113	1	0	7	6.43775177001953	49	664
1953	0	1	12	31	NA	8	454179	1	0	0	0	0	0	1	0	0	0	0	0	0	0	0	0	0	462	0	34	120	1	1	13	6.13556480407715	169	664
1957	1	1	17	27	16	16	370732	1	0	0	0	0	1	0	0	0	0	0	0	0	0	1	1	1	817	0	42	134	1	1	4	6.70563888549805	16	663
1960	1	1	17	24	NA	13	360396	1	0	0	0	0	1	0	0	0	0	0	0	0	0	1	0	1	433	1	26	105	1	1	1	6.07073783874512	1	663
1961	1	1	14	25	15	12	360396	1	0	0	0	0	1	0	0	0	0	0	0	0	0	1	0	1	641	0	32	98	6	1	5	6.46302938461304	25	663
1962	1	1	15	25	15	12	360396	1	0	0	0	0	1	0	0	0	0	0	0	0	0	0	0	1	225	1	28	107	4	1	4	5.41610050201416	16	663
1964	1	1	15	34	NA	14	167813	0	0	1	0	0	1	0	0	0	0	0	0	0	1	1	0	1	721	1	39	110	1	1	13	6.58063936233521	169	663
1967	1	1	16	26	12	12	370732	1	0	0	0	0	1	0	0	0	0	0	0	0	0	1	0	1	722	0	30	101	6	1	4	6.58202505111694	16	663
1969	1	1	16	29	16	16	484311	1	0	0	0	0	1	0	0	0	0	0	0	0	0	1	0	1	817	0	31	107	1	1	7	6.70563888549805	49	663
1970	1	1	16	27	16	13	370732	1	0	0	0	0	1	0	0	0	0	0	0	0	0	1	0	1	664	0	43	115	1	1	5	6.49828195571899	25	663
1971	1	1	18	28	12	12	370732	0	0	0	0	0	1	0	0	0	0	0	0	0	0	1	0	1	897	0	39	121	1	1	4	6.79905605316162	16	663
1973	1	1	11	34	NA	NA	358351	1	0	0	0	0	1	0	0	0	0	0	0	0	0	1	0	1	793	0	40	115	1	1	17	6.67582321166992	289	663
1975	1	1	15	31	10	12	484311	1	0	0	0	0	1	0	0	0	0	0	0	0	0	1	0	1	539	0	42	134	1	1	10	6.28971576690674	100	663
1976	1	1	11	27	10	12	370732	1	0	0	0	0	1	0	0	0	0	0	0	0	0	1	0	1	897	0	39	NA	1	1	10	6.79905605316162	100	663
1979	1	1	15	30	13	12	484311	1	0	0	0	0	1	0	0	0	0	0	0	0	0	1	0	1	721	0	52	105	1	1	9	6.58063936233521	81	663
1980	1	1	13	24	12	12	360396	1	0	0	0	0	1	0	0	0	0	0	0	0	0	1	0	1	925	0	28	97	1	1	5	6.82979393005371	25	663
1982	1	1	12	28	8	10	370732	1	0	0	0	0	1	0	0	0	0	0	0	0	0	1	0	1	508	0	38	108	1	1	10	6.23048162460327	100	663
1983	1	1	16	32	8	10	358351	1	0	0	0	0	1	0	0	0	0	0	0	0	0	1	0	1	929	0	45	113	6	1	10	6.83410882949829	100	663
1985	1	1	17	33	NA	NA	398168	1	0	0	0	0	1	0	0	0	0	0	0	0	0	1	0	1	705	0	47	96	1	1	10	6.55819797515869	100	663
1987	1	1	12	30	NA	5	484311	0	1	0	0	0	1	0	0	0	0	0	0	0	0	1	0	1	865	0	39	NA	1	1	12	6.76272964477539	144	663
1989	1	1	16	24	12	12	360396	1	0	0	0	0	1	0	0	0	0	0	0	0	0	1	0	1	520	0	41	137	1	1	2	6.25382900238037	4	663
1991	1	1	12	24	10	8	360396	1	0	0	0	0	1	0	0	0	0	0	0	0	0	1	0	1	417	0	30	NA	1	1	6	6.03308629989624	36	663
1992	1	1	15	26	10	10	370732	1	0	0	0	0	1	0	0	0	0	0	0	0	0	1	0	1	266	1	37	NA	6	1	5	5.58349609375	25	663
1993	1	1	15	24	16	14	360396	1	0	0	0	0	1	0	0	0	0	0	0	0	0	1	0	1	625	0	30	NA	6	1	3	6.43775177001953	9	663
1994	1	1	12	31	NA	12	484311	1	0	0	0	0	1	0	0	0	0	0	0	0	0	1	0	1	940	0	34	110	1	1	13	6.84588003158569	169	663
1999	1	1	16	25	16	12	360396	1	0	0	0	0	1	0	0	0	0	0	0	0	0	1	0	1	766	0	38	120	6	1	3	6.64118194580078	9	663
2001	1	1	9	29	10	12	484311	1	0	0	0	0	1	0	0	0	0	0	0	0	0	1	0	1	801	0	26	NA	1	1	14	6.68586111068726	196	663
2002	1	1	15	28	10	12	370732	1	0	0	0	0	1	0	0	0	0	0	0	0	0	1	0	1	707	0	36	105	6	1	7	6.56103086471558	49	663
2004	1	1	12	30	NA	10	468402	0	1	0	0	0	1	0	0	0	0	0	0	0	0	1	0	1	684	0	40	121	1	1	12	6.52795791625977	144	663
2005	1	1	16	26	9	12	358554	1	0	0	0	0	1	0	0	0	0	0	0	0	0	1	0	1	417	0	29	113	1	1	4	6.03308629989624	16	663
2008	1	1	18	29	8	12	468402	1	0	0	0	0	1	0	0	0	0	0	0	0	0	1	0	0	600	0	41	113	6	0	5	6.39692974090576	25	663
2009	1	1	15	25	NA	13	360396	0	0	1	0	0	1	0	0	0	0	0	0	0	0	1	0	1	682	0	37	101	4	0	4	6.52502965927124	16	663
2010	1	1	18	31	12	9	236774	1	0	0	0	0	1	0	0	0	0	0	0	0	0	0	0	0	918	0	41	104	1	1	7	6.82219743728638	49	663
2011	1	1	12	32	NA	NA	175194	0	0	0	0	0	1	0	0	0	0	0	0	0	0	1	0	1	738	0	37	96	1	1	14	6.60394382476807	196	663
2015	1	1	12	28	10	12	358554	1	0	0	0	0	1	0	0	0	0	0	0	0	0	1	0	1	1167	1	32	92	4	1	10	7.06219148635864	100	663
2016	1	1	11	29	10	10	468402	1	0	0	0	0	1	0	0	0	0	0	0	0	0	1	0	1	765	0	23	80	1	0	12	6.63987588882446	144	663
2017	1	1	12	26	10	10	358554	1	0	0	0	0	1	0	0	0	0	0	0	0	0	1	0	1	962	0	28	117	5	0	8	6.86901426315308	64	663
2018	1	1	18	27	12	12	358554	1	0	0	0	0	1	0	0	0	0	0	0	0	0	1	0	1	300	0	44	134	6	1	3	5.70378255844116	9	663
2019	1	1	16	24	12	12	348558	1	0	0	0	0	1	0	0	0	0	0	0	0	0	1	0	1	658	0	42	126	6	1	2	6.48920488357544	4	663
2020	1	1	12	26	8	8	358554	1	0	0	0	0	1	0	0	0	0	0	0	0	0	1	0	1	462	0	25	95	1	1	8	6.13556480407715	64	663
2021	1	1	12	24	8	8	348558	1	0	0	0	0	1	0	0	0	0	0	0	0	0	1	0	1	721	0	18	102	1	1	6	6.58063936233521	36	663
2024	1	1	12	25	8	12	348558	1	0	0	0	0	1	0	0	0	0	0	0	0	0	1	0	1	865	0	36	NA	1	0	7	6.76272964477539	49	663
2026	1	1	11	24	7	5	348558	1	0	0	0	0	1	0	0	0	0	0	0	0	0	1	0	1	596	0	22	NA	1	1	7	6.39024066925049	49	663
2029	1	1	12	32	8	10	358351	1	0	0	0	0	1	0	0	0	0	0	0	0	0	1	0	1	909	0	42	112	1	1	14	6.81234502792358	196	663
2030	1	1	12	29	8	10	484311	1	0	0	0	0	1	0	0	0	0	0	0	0	0	1	0	1	1049	0	45	NA	1	1	11	6.9555926322937	121	663
2031	1	1	13	34	NA	NA	358351	1	0	0	0	0	1	0	0	0	0	0	0	0	0	1	1	1	455	0	47	104	1	1	15	6.1202974319458	225	663
2034	1	1	12	27	NA	NA	99110	1	0	0	0	0	1	0	0	0	0	0	0	0	1	0	1	1	675	0	32	81	6	1	9	6.51471281051636	81	663
2035	1	1	12	24	NA	NA	96681	1	0	0	0	0	1	0	0	0	0	0	0	0	1	1	0	1	721	0	20	70	6	1	6	6.58063936233521	36	663
2039	1	1	7	33	8	8	141996	1	0	0	0	0	1	0	0	0	0	0	0	0	1	1	0	1	600	0	NA	NA	1	1	20	6.39692974090576	400	663
2040	1	1	12	28	8	8	99110	1	0	0	0	0	1	0	0	0	0	0	0	0	1	1	0	1	925	0	18	70	6	1	10	6.82979393005371	100	663
2041	1	1	12	28	6	6	370732	1	0	0	0	0	1	0	0	0	0	0	0	0	0	1	0	1	750	0	20	83	1	1	10	6.62007331848145	100	663
2042	1	1	12	28	6	6	370732	1	0	0	0	0	1	0	0	0	0	0	0	0	0	1	0	1	563	0	13	84	1	1	10	6.33327960968018	100	663
2046	1	1	14	26	12	10	370732	1	0	0	0	0	1	0	0	0	0	0	0	0	0	1	0	1	625	0	25	104	1	0	6	6.43775177001953	36	663
2047	1	1	10	29	NA	NA	538123	0	1	0	0	0	1	0	0	0	0	0	0	0	0	0	0	1	300	0	30	82	1	1	13	5.70378255844116	169	663
2049	1	1	12	27	8	12	370732	1	0	0	0	0	1	0	0	0	0	0	0	0	0	0	0	1	1380	0	32	109	1	1	9	7.22983884811401	81	663
2050	1	1	14	25	12	12	348558	1	0	0	0	0	1	0	0	0	0	0	0	0	0	1	0	1	470	0	25	111	1	1	5	6.15273284912109	25	663
2052	1	1	12	28	12	12	358554	1	0	0	0	0	1	0	0	0	0	0	0	0	0	1	0	1	788	0	37	97	1	1	10	6.66949796676636	100	663
2054	1	1	16	25	8	12	348558	1	0	0	0	0	1	0	0	0	0	0	0	0	0	1	0	1	230	1	33	120	1	1	3	5.43807935714722	9	663
2057	0	0	10	27	12	12	373482	1	0	0	0	0	1	0	0	0	0	0	0	0	0	0	0	0	389	0	34	NA	4	1	11	5.96357917785645	121	663
2058	0	0	12	33	7	12	401122	1	0	0	0	0	1	0	0	0	0	0	0	0	0	1	0	0	315	0	33	94	1	0	15	5.75257253646851	225	663
2059	0	0	17	29	3	5	487904	1	0	0	0	0	1	0	0	0	0	0	0	0	0	1	0	0	355	1	46	116	1	1	6	5.87211799621582	36	663
2060	0	0	8	26	5	8	373482	1	0	0	0	0	1	0	0	0	0	0	0	0	0	1	0	0	500	0	25	NA	1	0	12	6.21460819244385	144	663
2062	0	0	11	33	8	11	401122	1	0	0	0	0	1	0	0	0	0	0	0	0	0	0	0	0	650	0	30	NA	1	0	16	6.47697257995605	256	663
2063	0	0	12	27	8	11	373482	1	0	0	0	0	1	0	0	0	0	0	0	0	0	1	0	0	815	0	29	NA	6	1	9	6.70318794250488	81	663
2064	0	0	13	26	13	12	347666	1	0	0	0	0	1	0	0	0	0	0	0	0	0	0	0	0	649	0	33	101	6	1	7	6.47543287277222	49	663
2065	0	0	12	29	9	NA	454179	0	0	1	0	0	1	0	0	0	0	0	0	0	0	1	0	0	435	0	36	98	1	0	11	6.07534599304199	121	663
2066	1	0	11	27	10	15	364640	1	0	0	0	0	1	0	0	0	0	0	0	0	0	0	0	0	600	0	32	110	1	0	10	6.39692974090576	100	663
2070	1	0	13	26	16	14	373482	1	0	0	0	0	1	0	0	0	0	0	0	0	0	1	1	0	206	0	42	131	1	1	7	5.32787609100342	49	663
2072	1	0	12	27	12	11	373482	1	0	0	0	0	1	0	0	0	0	0	0	0	0	1	1	1	481	0	46	122	1	1	9	6.17586708068848	81	663
2073	1	0	13	24	12	10	363070	1	0	0	0	0	1	0	0	0	0	0	0	0	0	1	1	1	485	0	33	88	4	1	5	6.18414878845215	25	663
2074	1	0	18	29	12	12	454179	1	0	0	0	0	1	0	0	0	0	0	0	0	0	1	0	1	759	0	39	111	1	0	5	6.63200187683105	25	663
2075	1	0	12	26	12	12	347666	1	0	0	0	0	1	0	0	0	0	0	0	0	0	1	0	1	995	0	35	90	1	0	8	6.90274286270142	64	663
2076	0	1	12	29	NA	NA	538123	0	0	0	0	0	0	1	0	0	0	0	0	0	0	1	0	1	1167	0	41	NA	1	1	11	7.06219148635864	121	664
2078	0	1	16	25	12	12	360396	1	0	0	0	0	0	1	0	0	0	0	0	0	0	1	0	1	314	0	38	120	1	1	3	5.74939298629761	9	664
2080	1	1	13	25	14	12	360396	1	0	0	0	0	1	0	0	0	0	0	0	0	0	1	0	1	915	0	25	NA	6	1	6	6.81892395019531	36	663
2082	1	1	13	26	16	12	370732	1	0	0	0	0	1	0	0	0	0	0	0	0	0	1	0	1	664	1	35	NA	1	1	7	6.49828195571899	49	663
2083	1	1	12	29	NA	8	484311	0	0	1	0	0	1	0	0	0	0	0	0	0	0	1	0	1	783	0	29	108	4	1	11	6.6631326675415	121	663
2084	1	1	13	32	8	12	358351	1	0	0	0	0	1	0	0	0	0	0	0	0	0	1	0	1	650	0	43	99	1	1	13	6.47697257995605	169	663
2087	0	1	9	27	12	6	364640	1	0	0	0	0	1	0	0	0	0	0	0	0	0	1	1	1	267	0	36	NA	1	0	12	5.58724880218506	144	663
2088	0	1	8	33	8	8	352463	1	0	0	0	0	1	0	0	0	0	0	0	0	0	0	0	1	355	0	NA	NA	1	0	19	5.87211799621582	361	663
2089	0	1	8	33	NA	NA	391625	0	0	0	0	0	1	0	0	0	0	0	0	0	0	0	0	1	440	0	34	NA	1	0	19	6.0867748260498	361	663
2090	0	1	11	30	6	12	476353	1	0	0	0	0	1	0	0	0	0	0	0	0	0	1	0	1	475	0	31	80	1	0	13	6.16331481933594	169	663
2091	0	1	11	32	5	10	352463	1	0	0	0	0	1	0	0	0	0	0	0	0	0	1	0	1	726	0	45	93	1	1	15	6.58755016326904	225	663
2092	0	1	16	28	17	12	364640	0	1	0	0	0	0	1	0	0	0	0	0	0	0	1	0	1	721	0	42	96	1	1	6	6.58063936233521	36	664
2093	0	1	12	34	NA	NA	352463	0	0	0	0	0	1	0	0	0	0	0	0	0	0	1	0	1	563	0	46	85	1	0	16	6.33327960968018	256	663
2095	0	1	12	26	12	13	364640	1	0	0	0	0	1	0	0	0	0	0	0	0	0	1	0	1	600	0	32	108	1	1	8	6.39692974090576	64	663
2097	0	1	15	25	13	12	354474	1	0	0	0	0	1	0	0	0	0	0	0	0	0	1	0	1	692	0	36	110	1	1	4	6.53958606719971	16	663
2098	0	1	15	28	10	11	364640	1	0	0	0	0	1	0	0	0	0	0	0	0	0	1	0	1	423	0	43	118	4	1	7	6.04737234115601	49	663
2099	0	1	12	24	14	NA	354474	1	0	0	0	0	1	0	0	0	0	0	0	0	0	1	0	1	786	0	30	102	1	1	6	6.66695690155029	36	663
2100	0	1	12	31	8	12	476353	1	0	0	0	0	1	0	0	0	0	0	0	0	0	1	0	1	1202	0	44	NA	1	1	13	7.09174203872681	169	663
2101	0	1	16	34	NA	18	352463	0	1	0	0	0	1	0	0	0	0	0	0	0	0	1	0	1	577	0	46	113	4	1	12	6.35784244537354	144	663
2102	0	1	18	27	11	10	1093919	1	0	0	0	0	1	0	0	0	0	0	0	0	0	0	0	0	635	0	37	112	1	1	3	6.45362520217896	9	663
2105	0	1	12	27	NA	12	364640	1	0	0	0	0	1	0	0	0	0	0	0	0	0	1	0	1	410	0	31	115	1	1	9	6.01615715026855	81	663
2113	0	1	16	24	12	10	86649	1	0	0	0	0	1	0	0	0	0	0	0	0	0	1	0	1	370	0	30	117	1	1	2	5.91350317001343	4	663
2114	0	1	16	26	11	10	89134	1	0	0	0	0	1	0	0	0	0	0	0	0	0	1	0	1	789	0	28	119	1	1	4	6.67076635360718	16	663
2115	0	1	17	24	11	10	86649	1	0	0	0	0	1	0	0	0	0	0	0	0	0	1	0	1	450	0	32	NA	1	1	1	6.10924768447876	1	663
2116	0	1	12	28	11	12	89134	1	0	0	0	0	1	0	0	0	0	0	0	0	0	1	0	1	1251	0	39	94	1	1	10	7.13169860839844	100	663
2117	1	1	16	30	16	13	484311	1	0	0	0	0	0	1	0	0	0	0	0	0	0	1	0	1	808	0	42	109	1	1	8	6.69456195831299	64	664
2121	1	1	16	30	8	12	520447	1	0	0	0	0	0	1	0	0	0	0	0	0	0	1	0	1	308	0	49	107	1	0	8	5.73009967803955	64	664
2123	0	1	12	30	12	12	476353	1	0	0	0	0	0	1	0	0	0	0	0	0	0	0	0	0	817	0	29	NA	1	1	12	6.70563888549805	144	664
2126	0	1	16	30	6	6	476353	1	0	0	0	0	0	1	0	0	0	0	0	0	0	1	0	0	673	0	38	121	6	1	8	6.51174545288086	64	664
2127	0	1	12	29	NA	NA	476353	1	0	0	0	0	0	1	0	0	0	0	0	0	0	0	0	0	524	1	32	90	1	1	11	6.2614917755127	121	664
2128	0	1	15	30	8	9	476353	1	0	0	0	0	0	1	0	0	0	0	0	0	0	0	0	0	275	0	34	NA	1	0	9	5.61677122116089	81	664
2131	0	1	17	28	14	12	364640	1	0	0	0	0	0	1	0	0	0	0	0	0	0	0	0	0	423	0	32	NA	1	1	5	6.04737234115601	25	664
2132	0	1	16	28	10	8	364640	1	0	0	0	0	0	1	0	0	0	0	0	0	0	1	0	0	641	0	38	NA	1	1	6	6.46302938461304	36	664
2133	0	1	12	28	9	9	364640	1	0	0	0	0	0	1	0	0	0	0	0	0	0	0	0	0	450	0	37	121	6	0	10	6.10924768447876	100	664
2134	0	1	12	26	6	7	364640	1	0	0	0	0	0	1	0	0	0	0	0	0	0	0	0	0	333	0	21	89	1	1	8	5.80814266204834	64	664
2135	0	1	12	32	8	12	361010	1	0	0	0	0	0	1	0	0	0	0	0	0	0	0	0	0	913	0	28	101	1	0	14	6.81673574447632	196	664
2140	0	1	11	27	8	9	347666	1	0	0	0	0	0	1	0	0	0	0	0	0	0	0	0	0	128	0	21	68	6	0	10	4.8520302772522	100	664
2143	0	1	16	27	14	12	364640	1	0	0	0	0	0	1	0	0	0	0	0	0	0	0	0	1	396	0	50	118	1	1	5	5.98141431808472	25	664
2144	0	1	13	28	12	12	364640	1	0	0	0	0	0	1	0	0	0	0	0	0	0	1	0	0	475	1	40	102	1	1	9	6.16331481933594	81	664
2146	0	1	13	31	8	12	476353	1	0	0	0	0	0	1	0	0	0	0	0	0	0	0	0	0	450	0	38	NA	1	1	12	6.10924768447876	144	664
2147	0	1	16	24	12	12	337974	1	0	0	0	0	0	1	0	0	0	0	0	0	0	0	0	0	300	0	27	102	1	1	2	5.70378255844116	4	664
2148	0	1	18	29	8	12	476353	1	0	0	0	0	1	0	0	0	0	0	0	0	0	1	0	1	462	0	47	NA	1	1	5	6.13556480407715	25	663
2150	0	1	12	32	7	9	352463	1	0	0	0	0	1	0	0	0	0	0	0	0	0	0	0	0	630	0	48	109	1	1	14	6.44571971893311	196	663
2151	0	1	12	33	6	4	352463	1	0	0	0	0	1	0	0	0	0	0	0	0	0	0	0	0	485	0	38	94	1	0	15	6.18414878845215	225	663
2155	0	1	12	30	5	6	454179	1	0	0	0	0	1	0	0	0	0	0	0	0	0	0	0	0	549	0	34	115	1	1	12	6.30809831619263	144	663
2156	0	1	12	25	5	6	337974	1	0	0	0	0	1	0	0	0	0	0	0	0	0	0	0	0	372	0	30	101	6	1	7	5.91889381408691	49	663
2157	0	1	12	34	4	8	361010	1	0	0	0	0	1	0	0	0	0	0	0	0	0	0	0	0	641	0	41	92	1	1	16	6.46302938461304	256	663
2159	0	1	12	29	NA	8	454179	0	1	0	0	0	1	0	0	0	0	0	0	0	0	1	0	0	519	0	37	89	1	0	11	6.25190401077271	121	663
2160	0	1	9	26	5	11	373482	1	0	0	0	0	1	0	0	0	0	0	0	0	0	0	0	0	385	0	32	71	5	1	11	5.95324325561523	121	663
2161	0	1	16	29	12	8	487904	1	0	0	0	0	1	0	0	0	0	0	0	0	0	1	1	1	450	0	32	97	1	1	7	6.10924768447876	49	663
2163	0	0	12	26	10	12	364640	1	0	0	0	0	0	1	0	0	0	0	0	0	0	0	0	0	315	0	38	116	1	1	8	5.75257253646851	64	664
2165	0	0	14	29	11	12	487904	1	0	0	0	0	0	1	0	0	0	0	0	0	0	0	0	0	731	0	39	130	1	1	9	6.59441328048706	81	664
2166	0	0	12	32	6	12	391625	1	0	0	0	0	0	1	0	0	0	0	0	0	0	0	0	0	325	0	34	102	1	1	14	5.78382539749146	196	664
2167	0	0	16	28	12	12	373482	1	0	0	0	0	0	1	0	0	0	0	0	0	0	1	0	0	616	0	38	119	1	1	6	6.42324686050415	36	664
2169	0	0	15	30	10	10	487904	1	0	0	0	0	0	1	0	0	0	0	0	0	0	1	0	0	346	0	45	104	4	1	9	5.84643888473511	81	664
2170	0	0	13	28	8	13	373482	1	0	0	0	0	0	1	0	0	0	0	0	0	0	1	0	0	471	0	42	91	6	1	9	6.15485811233521	81	664
2172	0	0	12	27	7	8	347666	1	0	0	0	0	0	1	0	0	0	0	0	0	0	0	0	0	300	0	34	93	6	0	9	5.70378255844116	81	664
2174	0	1	13	24	15	10	354474	1	0	0	0	0	1	0	0	0	0	0	0	0	0	1	0	1	430	0	32	NA	1	1	5	6.06378507614136	25	663
2175	0	1	12	28	12	8	405634	1	0	0	0	0	1	0	0	0	0	0	0	0	1	1	0	1	267	0	37	95	1	0	10	5.58724880218506	100	663
2176	0	1	12	28	13	10	364640	0	0	1	0	0	1	0	0	0	0	0	0	0	0	1	0	1	230	0	24	74	4	1	10	5.43807935714722	100	663
2177	0	1	14	24	NA	10	354474	0	1	0	0	0	1	0	0	0	0	0	0	0	0	1	0	1	432	0	24	115	6	1	4	6.06842565536499	16	663
2178	0	1	12	26	12	12	364640	1	0	0	0	0	1	0	0	0	0	0	0	0	0	1	0	1	531	0	31	89	1	1	8	6.27476215362549	64	663
2179	0	1	12	27	12	11	89134	1	0	0	0	0	1	0	0	0	0	0	0	0	0	1	0	1	1100	0	38	92	1	1	9	7.00306558609009	81	663
2180	0	1	12	28	8	12	89240	1	0	0	0	0	1	0	0	0	0	0	0	0	1	1	0	1	588	0	25	104	1	1	10	6.37672710418701	100	663
2181	0	1	18	30	NA	15	476353	1	0	0	0	0	1	0	0	0	0	0	0	0	0	0	0	1	841	0	44	109	1	1	6	6.73459148406982	36	663
2183	0	1	15	24	NA	10	354474	0	1	0	0	0	1	0	0	0	0	0	0	0	0	1	0	1	641	0	23	124	1	1	3	6.46302938461304	9	663
2185	0	1	14	34	12	12	361010	1	0	0	0	0	1	0	0	0	0	0	0	0	0	1	0	1	962	0	41	NA	1	1	14	6.86901426315308	196	663
2186	0	1	13	33	11	12	361010	1	0	0	0	0	1	0	0	0	0	0	0	0	0	1	0	1	921	0	37	NA	1	0	14	6.8254599571228	196	663
2187	0	0	15	27	NA	12	414980	1	0	0	0	0	0	1	0	0	0	0	0	0	0	0	0	0	350	0	29	94	1	1	6	5.85793304443359	36	664
2188	0	0	16	24	12	12	363070	1	0	0	0	0	0	1	0	0	0	0	0	0	0	0	0	0	385	0	25	NA	NA	1	2	5.95324325561523	4	664
2189	0	0	16	33	4	12	401122	1	0	0	0	0	0	1	0	0	0	0	0	0	0	0	0	0	618	0	44	120	1	1	11	6.42648839950562	121	664
2190	0	0	13	31	NA	NA	529281	1	0	0	0	0	0	1	0	0	0	0	0	0	0	1	0	1	470	1	35	103	1	1	12	6.15273284912109	144	664
2192	0	0	12	27	12	NA	373482	0	0	0	0	0	0	1	0	0	0	0	0	0	0	0	0	0	411	0	31	92	1	1	9	6.01859331130981	81	664
2195	0	0	12	25	12	10	403411	1	0	0	0	0	0	1	0	0	0	0	0	0	0	0	0	0	400	0	24	111	1	1	7	5.99146461486816	49	664
2199	0	0	11	33	9	8	391625	1	0	0	0	0	1	0	0	0	0	0	0	0	0	1	0	1	700	0	40	96	1	0	16	6.55108022689819	256	663
2202	0	0	15	27	12	12	373482	1	0	0	0	0	1	0	0	0	0	0	0	0	0	1	0	1	311	1	40	103	1	0	6	5.7397928237915	36	663
2203	0	0	14	24	12	12	363070	1	0	0	0	0	1	0	0	0	0	0	0	0	0	0	1	1	243	0	35	110	1	1	4	5.49306154251099	16	663
2208	0	0	12	32	5	7	127854	1	0	0	0	0	1	0	0	0	0	0	0	0	1	1	1	1	248	0	35	67	5	0	14	5.51342868804932	196	663
2209	0	0	11	30	8	8	135156	1	0	0	0	0	1	0	0	0	0	0	0	0	1	1	0	1	423	0	26	69	6	1	13	6.04737234115601	169	663
2211	0	0	11	33	8	8	127854	1	0	0	0	0	1	0	0	0	0	0	0	0	1	1	0	1	600	0	32	91	5	1	16	6.39692974090576	256	663
2212	0	0	17	25	8	4	102879	1	0	0	0	0	1	0	0	0	0	0	0	0	1	1	0	1	700	0	34	104	1	1	2	6.55108022689819	4	663
2213	0	0	12	24	10	12	363070	1	0	0	0	0	1	0	0	0	0	0	0	0	0	1	0	1	300	0	36	124	6	1	6	5.70378255844116	36	663
2215	0	0	12	24	11	12	363070	1	0	0	0	0	1	0	0	0	0	0	0	0	0	1	0	1	691	0	42	98	1	0	6	6.53813982009888	36	663
2216	0	0	12	30	7	9	542115	1	0	0	0	0	1	0	0	0	0	0	0	0	0	1	0	1	600	0	48	86	1	1	12	6.39692974090576	144	663
2218	0	0	12	30	NA	12	476353	0	1	0	0	0	1	0	0	0	0	0	0	0	0	1	0	1	700	0	44	118	1	1	12	6.55108022689819	144	663
2219	0	0	14	25	12	12	363070	1	0	0	0	0	1	0	0	0	0	0	0	0	0	0	0	1	275	1	NA	98	6	0	5	5.61677122116089	25	663
2223	0	0	9	34	4	7	151100	1	0	0	0	0	1	0	0	0	0	0	0	0	1	1	0	1	675	0	23	92	1	1	19	6.51471281051636	361	663
2224	0	0	17	28	12	12	89134	1	0	0	0	0	1	0	0	0	0	0	0	0	0	1	0	1	449	1	40	116	1	1	5	6.10702276229858	25	663
2225	0	0	16	30	12	12	116442	1	0	0	0	0	1	0	0	0	0	0	0	0	0	1	0	1	635	0	43	97	1	1	8	6.45362520217896	64	663
2226	0	0	14	29	10	9	476353	1	0	0	0	0	1	0	0	0	0	0	0	0	0	0	0	0	1250	0	44	109	1	1	9	7.13089895248413	81	663
2227	0	0	18	29	8	18	504643	1	0	0	0	0	1	0	0	0	0	0	0	0	0	1	0	1	962	0	33	105	1	1	5	6.86901426315308	25	663
2228	0	0	18	25	10	13	363070	0	0	1	0	0	1	0	0	0	0	0	0	0	0	0	0	0	490	0	32	99	6	1	1	6.1944055557251	1	663
2230	0	0	12	24	10	13	363070	0	0	1	0	0	1	0	0	0	0	0	0	0	0	0	0	0	586	0	28	NA	4	1	6	6.37331962585449	36	663
2231	0	0	14	33	NA	12	361010	1	0	0	0	0	1	0	0	0	0	0	0	0	0	0	0	0	750	0	NA	108	1	1	13	6.62007331848145	169	663
2232	0	0	18	26	12	12	89134	0	0	1	0	0	1	0	0	0	0	0	0	0	0	0	0	0	326	0	39	100	6	1	2	5.7868971824646	4	663
2233	0	0	18	29	17	12	116442	1	0	0	0	0	1	0	0	0	0	0	0	0	0	1	0	1	430	0	35	117	1	1	5	6.06378507614136	25	663
2234	0	0	12	26	12	11	373482	1	0	0	0	0	1	0	0	0	0	0	0	0	0	1	0	0	571	0	25	101	1	1	8	6.34738922119141	64	663
2235	0	0	16	28	9	12	373482	1	0	0	0	0	1	0	0	0	0	0	0	0	0	0	0	1	913	0	40	111	1	1	6	6.81673574447632	36	663
2236	0	0	14	30	4	10	487904	1	0	0	0	0	1	0	0	0	0	0	0	0	0	0	0	0	577	0	44	101	1	1	10	6.35784244537354	100	663
2237	0	0	11	32	NA	NA	352463	1	0	0	0	0	1	0	0	0	0	0	0	0	0	0	0	1	433	0	36	NA	1	1	15	6.07073783874512	225	663
2238	0	0	12	24	9	8	363070	1	0	0	0	0	1	0	0	0	0	0	0	0	0	0	0	0	505	0	21	NA	1	0	6	6.22455835342407	36	663
2239	0	1	18	34	NA	8	352463	1	0	0	0	0	1	0	0	0	0	0	0	0	0	0	0	0	721	0	45	92	1	1	10	6.58063936233521	100	663
2240	0	1	16	33	14	8	352463	1	0	0	0	0	1	0	0	0	0	0	0	0	0	1	0	0	962	0	38	106	1	1	11	6.86901426315308	121	663
2241	0	1	12	31	13	14	487904	1	0	0	0	0	1	0	0	0	0	0	0	0	0	1	0	0	609	0	33	NA	4	0	13	6.4118185043335	169	663
2244	0	1	12	25	12	12	363070	1	0	0	0	0	1	0	0	0	0	0	0	0	0	0	0	0	450	0	33	NA	1	0	7	6.10924768447876	49	663
2245	1	0	12	33	10	12	391625	1	0	0	0	0	1	0	0	0	0	0	0	0	0	0	0	0	625	0	37	102	1	1	15	6.43775177001953	225	663
2246	1	0	14	26	10	12	364640	1	0	0	0	0	1	0	0	0	0	0	0	0	0	0	0	0	713	0	28	115	1	1	6	6.56948137283325	36	663
2247	1	0	12	24	8	10	354474	1	0	0	0	0	1	0	0	0	0	0	0	0	0	0	0	0	710	0	37	99	1	1	6	6.56526517868042	36	663
2250	1	0	16	32	10	11	704926	1	0	0	0	0	1	0	0	0	0	0	0	0	0	1	0	0	913	0	48	118	1	1	10	6.81673574447632	100	663
2251	1	0	8	24	8	8	708947	1	0	0	0	0	1	0	0	0	0	0	0	0	0	0	0	0	418	0	21	NA	1	0	10	6.03548145294189	100	663
2254	0	0	13	29	16	13	476353	1	0	0	0	0	0	1	0	0	0	0	0	0	0	0	0	1	692	0	37	132	1	1	10	6.53958606719971	100	664
2255	0	0	12	34	NA	NA	352463	1	0	0	0	0	0	1	0	0	0	0	0	0	0	1	0	1	260	0	34	NA	1	0	16	5.56068181991577	256	664
2256	0	0	13	26	16	12	364640	1	0	0	0	0	0	1	0	0	0	0	0	0	0	1	0	1	650	0	26	108	1	1	7	6.47697257995605	49	664
2257	0	0	14	25	16	12	354474	1	0	0	0	0	0	1	0	0	0	0	0	0	0	1	0	1	610	0	35	103	1	1	5	6.41345882415771	25	664
2260	0	0	12	29	10	14	476353	1	0	0	0	0	0	1	0	0	0	0	0	0	0	1	0	1	726	0	40	98	5	1	11	6.58755016326904	121	664
2261	0	0	13	32	11	8	352463	1	0	0	0	0	0	1	0	0	0	0	0	0	0	1	0	1	767	0	44	111	1	0	13	6.64248657226562	169	664
2264	0	0	12	27	11	12	373482	1	0	0	0	0	0	1	0	0	0	0	0	0	0	0	0	0	620	0	29	97	1	0	9	6.4297194480896	81	664
2266	0	0	16	27	NA	12	364640	1	0	0	0	0	0	1	0	0	0	0	0	0	0	1	0	0	721	0	33	101	1	0	5	6.58063936233521	25	664
2267	0	0	18	26	12	14	373482	1	0	0	0	0	0	1	0	0	0	0	0	0	0	1	0	0	516	0	36	129	3	1	2	6.24610662460327	4	664
2269	0	0	12	25	11	10	363070	1	0	0	0	0	0	1	0	0	0	0	0	0	0	0	0	0	400	0	37	85	6	0	7	5.99146461486816	49	664
2270	0	0	14	27	13	13	414980	1	0	0	0	0	0	1	0	0	0	0	0	0	0	1	1	0	808	0	39	106	1	1	7	6.69456195831299	49	664
2271	0	0	12	24	7	7	363070	1	0	0	0	0	0	1	0	0	0	0	0	0	0	0	0	0	460	0	27	NA	6	0	6	6.13122653961182	36	664
2272	0	0	17	32	18	12	361010	1	0	0	0	0	0	1	0	0	0	0	0	0	0	0	0	0	642	0	45	120	1	0	9	6.4645881652832	81	664
2273	0	0	12	28	8	8	373482	1	0	0	0	0	0	1	0	0	0	0	0	0	0	0	0	0	519	0	28	107	1	1	10	6.25190401077271	100	664
2275	0	0	12	24	10	12	337974	1	0	0	0	0	0	1	0	0	0	0	0	0	0	1	0	1	568	0	32	109	1	0	6	6.34212160110474	36	664
2276	0	0	16	24	10	12	337974	1	0	0	0	0	0	1	0	0	0	0	0	0	0	0	0	1	693	0	28	NA	6	1	2	6.54102993011475	4	664
2278	0	0	12	31	8	12	487904	0	1	0	0	0	0	1	0	0	0	0	0	0	0	1	0	1	978	0	49	106	6	1	13	6.8855094909668	169	664
2279	0	0	12	32	12	8	361010	1	0	0	0	0	0	1	0	0	0	0	0	0	0	0	0	0	779	0	34	106	1	0	14	6.65801095962524	196	664
2280	0	0	14	27	8	9	347666	1	0	0	0	0	0	1	0	0	0	0	0	0	0	1	0	1	443	0	32	95	1	0	7	6.0935697555542	49	664
2283	0	0	16	33	9	12	352463	1	0	0	0	0	1	0	0	0	0	0	0	0	0	1	0	0	692	0	39	105	1	1	11	6.53958606719971	121	663
2284	0	0	16	26	12	12	364640	1	0	0	0	0	1	0	0	0	0	0	0	0	0	0	0	0	417	0	44	131	6	1	4	6.03308629989624	16	663
2286	0	0	11	30	8	12	542115	1	0	0	0	0	1	0	0	0	0	0	0	0	0	1	0	0	773	0	32	93	1	0	13	6.65027904510498	169	663
2287	0	0	15	26	NA	8	430739	0	1	0	0	0	1	0	0	0	0	0	0	0	0	1	0	0	400	0	33	88	6	1	5	5.99146461486816	25	663
2292	0	0	12	27	NA	11	347666	0	1	0	0	0	1	0	0	0	0	0	0	0	0	1	0	1	900	0	38	100	1	0	9	6.80239486694336	81	663
2294	0	0	16	31	12	8	454179	1	0	0	0	0	1	0	0	0	0	0	0	0	0	0	0	0	700	0	32	107	1	1	9	6.55108022689819	81	663
2296	0	0	16	24	8	12	337974	1	0	0	0	0	1	0	0	0	0	0	0	0	0	0	0	0	485	0	35	104	1	0	2	6.18414878845215	4	663
2299	0	0	16	29	8	9	111021	1	0	0	0	0	1	0	0	0	0	0	0	0	0	1	0	0	894	0	30	107	1	0	7	6.79570579528809	49	663
2300	0	0	18	29	NA	NA	111021	1	0	0	0	0	1	0	0	0	0	0	0	0	0	1	0	0	750	0	42	126	1	1	5	6.62007331848145	25	663
2301	1	0	13	33	NA	8	352463	1	0	0	0	0	1	0	0	0	0	0	0	0	0	0	0	0	1055	0	47	109	1	1	14	6.96129608154297	196	663
2302	1	0	12	28	10	NA	364640	1	0	0	0	0	1	0	0	0	0	0	0	0	0	0	0	0	933	0	42	112	1	1	10	6.8384051322937	100	663
2303	1	0	12	26	10	12	364640	1	0	0	0	0	1	0	0	0	0	0	0	0	0	0	0	0	568	0	22	105	1	1	8	6.34212160110474	64	663
2304	1	0	16	25	8	12	354474	1	0	0	0	0	1	0	0	0	0	0	0	0	0	1	0	0	987	1	36	133	1	1	3	6.89467000961304	9	663
2305	1	0	16	24	8	12	354474	1	0	0	0	0	1	0	0	0	0	0	0	0	0	1	0	0	769	0	36	NA	1	1	2	6.64509105682373	4	663
2306	1	0	12	27	8	12	414980	1	0	0	0	0	1	0	0	0	0	0	0	0	0	0	0	0	648	1	33	114	1	0	9	6.47389078140259	81	663
2307	1	0	16	30	12	14	487904	1	0	0	0	0	1	0	0	0	0	0	0	0	0	0	0	0	449	0	38	99	6	0	8	6.10702276229858	64	663
2309	1	0	12	27	10	12	347666	1	0	0	0	0	1	0	0	0	0	0	0	0	0	0	0	0	580	0	25	114	1	0	9	6.36302804946899	81	663
2310	1	0	8	33	7	10	401122	1	0	0	0	0	1	0	0	0	0	0	0	0	0	0	0	0	550	0	34	NA	1	0	19	6.30991840362549	361	663
2314	0	0	12	29	9	12	476353	1	0	0	0	0	1	0	0	0	0	0	0	0	0	1	0	1	800	0	35	123	1	1	11	6.68461179733276	121	663
2315	0	0	12	24	12	12	354474	0	0	1	0	0	1	0	0	0	0	0	0	0	0	1	0	1	160	0	34	83	6	1	6	5.07517385482788	36	663
2317	0	0	17	28	16	17	364640	1	0	0	0	0	1	0	0	0	0	0	0	0	0	1	0	1	462	0	42	NA	1	1	5	6.13556480407715	25	663
2318	0	0	14	25	12	12	363070	1	0	0	0	0	1	0	0	0	0	0	0	0	0	1	0	1	425	0	46	NA	1	1	5	6.05208921432495	25	663
2319	0	0	8	32	8	12	361010	1	0	0	0	0	1	0	0	0	0	0	0	0	0	1	0	1	600	0	39	NA	1	0	18	6.39692974090576	324	663
2322	0	0	17	26	12	12	373482	1	0	0	0	0	1	0	0	0	0	0	0	0	0	1	0	1	866	0	37	127	4	1	3	6.76388502120972	9	663
2323	0	0	12	28	NA	10	386295	1	0	0	0	0	1	0	0	0	0	0	0	0	0	1	0	1	683	0	49	87	1	1	10	6.5264949798584	100	663
2324	0	0	12	27	12	11	347666	1	0	0	0	0	1	0	0	0	0	0	0	0	0	1	0	1	1115	0	48	100	1	1	9	7.01660966873169	81	663
2325	0	0	12	26	12	11	347666	1	0	0	0	0	1	0	0	0	0	0	0	0	0	1	0	1	1100	0	48	104	1	1	8	7.00306558609009	64	663
2326	0	0	12	24	12	11	337974	1	0	0	0	0	1	0	0	0	0	0	0	0	0	0	0	1	286	0	49	106	1	1	6	5.65599203109741	36	663
2327	0	0	14	28	12	12	373482	1	0	0	0	0	1	0	0	0	0	0	0	0	0	1	0	1	513	0	46	127	1	1	8	6.24027585983276	64	663
2328	0	0	13	26	12	12	373482	1	0	0	0	0	1	0	0	0	0	0	0	0	0	1	0	1	650	1	52	109	1	1	7	6.47697257995605	49	663
2329	0	0	12	31	12	9	454179	1	0	0	0	0	1	0	0	0	0	0	0	0	0	1	0	1	1039	0	48	85	1	1	13	6.94601392745972	169	663
2330	0	0	12	26	12	9	347666	1	0	0	0	0	1	0	0	0	0	0	0	0	0	1	0	1	700	0	46	93	1	1	8	6.55108022689819	64	663
2333	0	1	18	31	12	12	476353	1	0	0	0	0	0	1	0	0	0	0	0	0	0	1	0	0	315	0	30	NA	6	1	7	5.75257253646851	49	664
2336	0	1	12	33	7	8	361010	1	0	0	0	0	0	1	0	0	0	0	0	0	0	0	0	0	310	0	40	100	1	1	15	5.736572265625	225	664
2338	0	1	11	27	NA	NA	373482	0	0	0	0	0	0	1	0	0	0	0	0	0	0	0	0	0	335	0	37	NA	1	0	10	5.8141303062439	100	664
2339	0	1	11	25	NA	NA	363070	0	0	0	0	0	0	1	0	0	0	0	0	0	0	0	0	0	518	0	20	71	1	0	8	6.24997520446777	64	664
2340	0	1	16	28	12	12	373482	1	0	0	0	0	0	1	0	0	0	0	0	0	0	1	0	0	709	0	36	88	6	0	6	6.56385564804077	36	664
2342	0	1	12	25	8	12	337974	1	0	0	0	0	0	1	0	0	0	0	0	0	0	0	0	0	623	0	32	93	1	0	7	6.43454647064209	49	664
2343	0	1	13	28	8	12	347666	1	0	0	0	0	0	1	0	0	0	0	0	0	0	0	0	0	298	0	26	98	1	0	9	5.69709348678589	81	664
2345	0	1	14	24	10	12	337974	1	0	0	0	0	0	1	0	0	0	0	0	0	0	1	0	0	625	0	35	110	1	1	4	6.43775177001953	16	664
2347	0	1	16	29	8	12	504643	1	0	0	0	0	0	1	0	0	0	0	0	0	0	1	0	0	769	0	37	113	1	0	7	6.64509105682373	49	664
2348	0	1	16	28	8	8	347666	1	0	0	0	0	0	1	0	0	0	0	0	0	0	1	0	0	459	0	40	136	6	1	6	6.12905025482178	36	664
2350	1	1	12	31	6	NA	476353	1	0	0	0	0	0	1	0	0	0	0	0	0	0	0	0	0	550	0	31	109	1	0	13	6.30991840362549	169	664
2352	1	1	14	29	12	11	476353	1	0	0	0	0	0	1	0	0	0	0	0	0	0	0	0	0	470	0	38	94	1	1	9	6.15273284912109	81	664
2353	1	1	12	33	8	8	391625	1	0	0	0	0	0	1	0	0	0	0	0	0	0	0	0	0	396	0	36	77	1	0	15	5.98141431808472	225	664
2354	1	1	14	25	12	12	708947	1	0	0	0	0	0	1	0	0	0	0	0	0	0	0	0	0	594	0	33	NA	1	1	5	6.38687944412231	25	664
2356	1	1	16	28	18	15	729279	1	0	0	0	0	0	1	0	0	0	0	0	0	0	0	0	0	1039	0	49	113	6	1	6	6.94601392745972	36	664
2358	1	1	12	34	8	8	352463	1	0	0	0	0	0	1	0	0	0	0	0	0	0	1	0	0	400	0	36	NA	1	1	16	5.99146461486816	256	664
2360	1	1	12	26	11	12	364640	1	0	0	0	0	0	1	0	0	0	0	0	0	0	0	0	0	698	1	34	125	1	NA	8	6.54821920394897	64	664
2362	1	1	16	26	8	13	347666	1	0	0	0	0	0	1	0	0	0	0	0	0	0	0	1	0	713	0	27	106	1	1	4	6.56948137283325	16	664
2363	1	1	12	24	8	11	337974	1	0	0	0	0	0	1	0	0	0	0	0	0	0	0	0	0	550	0	33	NA	1	1	6	6.30991840362549	36	664
2366	1	1	14	27	8	14	347666	1	0	0	0	0	0	1	0	0	0	0	0	0	0	0	0	0	333	0	37	108	1	1	7	5.80814266204834	49	664
2368	0	1	12	29	12	12	476353	1	0	0	0	0	1	0	0	0	0	0	0	0	0	1	0	1	1058	0	29	NA	1	0	11	6.96413564682007	121	663
2369	0	1	11	30	NA	NA	476353	1	0	0	0	0	1	0	0	0	0	0	0	0	0	1	0	1	590	0	35	89	1	0	13	6.38012266159058	169	663
2370	0	1	12	24	NA	NA	354474	1	0	0	0	0	1	0	0	0	0	0	0	0	0	1	0	1	633	0	39	NA	1	1	6	6.45047044754028	36	663
2371	0	1	10	26	NA	NA	364640	1	0	0	0	0	1	0	0	0	0	0	0	0	0	1	0	1	500	0	24	84	2	1	10	6.21460819244385	100	663
2372	0	1	14	28	12	12	364640	1	0	0	0	0	1	0	0	0	0	0	0	0	0	1	0	1	788	0	37	NA	1	1	8	6.66949796676636	64	663
2375	0	1	18	31	13	12	454179	1	0	0	0	0	1	0	0	0	0	0	0	0	0	1	0	1	832	0	50	NA	1	1	7	6.72383260726929	49	663
2377	0	1	12	26	6	12	347666	1	0	0	0	0	1	0	0	0	0	0	0	0	0	1	0	1	539	0	44	102	1	0	8	6.28971576690674	64	663
2379	0	1	18	28	8	12	383527	1	0	0	0	0	0	0	0	0	1	0	0	1	0	1	0	0	577	0	44	106	1	1	4	6.35784244537354	16	667
2381	0	1	14	30	12	12	1113393	1	0	0	0	0	0	0	0	0	1	0	0	1	0	1	0	1	808	0	40	102	1	1	10	6.69456195831299	100	667
2382	0	1	14	30	14	16	1113393	1	0	0	0	0	0	0	0	0	1	0	0	1	0	1	0	1	722	0	49	113	1	1	10	6.58202505111694	100	667
2383	0	1	12	26	12	12	383527	1	0	0	0	0	0	0	0	0	1	0	0	1	0	1	1	1	600	0	26	96	1	1	8	6.39692974090576	64	667
2387	0	1	10	28	8	6	378045	1	0	0	0	0	0	0	0	0	1	0	0	1	0	1	1	1	452	0	22	NA	1	0	12	6.11368227005005	144	667
2388	0	1	7	27	4	8	378045	1	0	0	0	0	0	0	0	0	1	0	0	1	0	1	1	1	300	0	30	NA	1	0	14	5.70378255844116	196	667
2391	0	1	12	26	NA	10	88672	0	1	0	0	0	0	0	0	0	1	0	0	1	1	1	1	1	393	0	24	NA	6	0	8	5.97380971908569	64	667
2393	1	1	12	26	NA	7	88672	0	1	0	0	0	0	0	1	0	0	0	0	1	1	1	1	1	200	0	NA	NA	6	0	8	5.29831743240356	64	665
2398	1	1	9	33	NA	7	107097	1	0	0	0	0	0	0	1	0	0	0	0	1	0	0	1	1	750	0	51	NA	1	1	18	6.62007331848145	324	665
2399	1	1	16	26	12	12	426142	1	0	0	0	0	0	0	1	0	0	0	0	1	0	0	1	1	673	0	31	107	6	1	4	6.51174545288086	16	665
2402	1	1	14	30	12	14	1002054	0	1	0	0	0	0	0	1	0	0	0	0	1	0	1	1	1	989	0	38	NA	1	0	10	6.89669418334961	100	665
2404	1	1	17	27	12	14	383527	1	0	0	0	0	0	0	1	0	0	0	0	1	0	1	1	1	880	0	49	110	6	0	4	6.7799220085144	16	665
2406	1	1	13	26	12	12	383527	1	0	0	0	0	0	0	1	0	0	0	0	1	0	0	1	1	905	0	35	106	1	1	7	6.80793476104736	49	665
2408	1	1	14	34	NA	10	577458	0	1	0	0	0	0	0	0	0	1	0	0	1	1	1	1	1	250	0	37	NA	1	1	14	5.52146100997925	196	667
2409	1	1	10	28	5	12	383527	1	0	0	0	0	0	0	0	0	1	0	0	1	0	1	1	1	520	0	38	103	1	0	12	6.25382900238037	144	667
2410	1	1	12	27	5	12	383527	1	0	0	0	0	0	0	0	0	1	0	0	1	0	1	1	1	356	0	20	53	6	0	9	5.87493085861206	81	667
2411	1	1	12	24	5	12	372835	1	0	0	0	0	0	0	0	0	1	0	0	1	0	1	1	1	278	0	24	103	1	0	6	5.62762117385864	36	667
2412	1	1	12	25	11	11	86498	1	0	0	0	0	0	0	0	0	1	0	0	1	1	1	1	1	400	0	16	76	2	0	7	5.99146461486816	49	667
2415	1	1	10	28	NA	8	88672	0	1	0	0	0	0	0	0	0	1	0	0	1	1	1	1	1	273	0	36	90	1	1	12	5.60947179794312	144	667
2417	1	1	11	31	7	12	501027	1	0	0	0	0	0	0	0	0	1	0	0	1	0	1	1	1	500	0	31	96	1	1	14	6.21460819244385	196	667
2418	1	1	11	33	6	12	370720	1	0	0	0	0	0	0	0	0	1	0	0	1	0	1	1	1	603	0	35	97	1	1	16	6.40191698074341	256	667
2419	0	1	12	25	9	11	372835	1	0	0	0	0	0	0	0	0	1	0	0	1	0	1	1	1	400	0	26	NA	5	1	7	5.99146461486816	49	667
2422	0	1	12	28	NA	10	88672	0	1	0	0	0	0	0	0	0	1	0	0	1	1	1	1	1	475	0	35	87	5	1	10	6.16331481933594	100	667
2424	0	1	12	33	NA	15	370720	1	0	0	0	0	0	0	0	0	1	0	0	1	0	1	1	1	1100	0	39	89	1	1	15	7.00306558609009	225	667
2427	0	1	14	26	12	12	383527	1	0	0	0	0	0	0	0	0	1	0	0	1	0	1	1	1	337	1	44	118	6	1	6	5.8200831413269	36	667
2429	0	1	11	27	16	12	426142	0	1	0	0	0	0	0	0	0	1	0	0	1	0	1	1	1	538	0	46	NA	1	1	10	6.28785848617554	100	667
2431	0	1	13	26	NA	8	104794	0	1	0	0	0	0	0	0	0	1	0	0	1	1	1	1	1	404	0	28	70	1	1	7	6.00141477584839	49	667
2432	0	1	16	27	17	16	383527	1	0	0	0	0	0	0	0	0	1	0	0	1	0	1	1	1	757	0	34	104	1	1	5	6.62936305999756	25	667
2433	0	1	16	33	18	16	370720	1	0	0	0	0	0	0	0	0	1	0	0	1	0	1	1	1	554	0	36	113	1	1	11	6.3171648979187	121	667
2435	0	1	16	29	12	11	501027	1	0	0	0	0	0	0	0	0	1	0	0	1	0	1	1	0	577	0	36	116	1	1	7	6.35784244537354	49	667
2436	0	1	15	26	12	10	383527	1	0	0	0	0	0	0	0	0	1	0	0	1	0	1	1	1	432	0	36	114	1	1	5	6.06842565536499	25	667
2438	0	1	11	29	5	12	501027	1	0	0	0	0	0	0	0	0	1	0	0	1	0	1	1	1	550	0	33	NA	1	0	12	6.30991840362549	144	667
2439	0	1	16	24	16	12	414261	1	0	0	0	0	0	0	0	0	1	0	0	1	0	1	1	1	797	0	41	NA	1	1	2	6.68085479736328	4	667
2440	0	1	14	27	16	14	383527	1	0	0	0	0	0	0	0	0	1	0	0	1	0	1	1	1	450	0	29	116	6	1	7	6.10924768447876	49	667
2441	0	1	13	29	10	11	501027	1	0	0	0	0	0	0	0	0	1	0	0	1	0	1	1	1	807	0	43	109	1	1	10	6.69332361221313	100	667
2442	0	1	13	24	10	11	372835	1	0	0	0	0	0	0	0	0	1	0	0	1	0	1	1	1	600	0	31	NA	1	1	5	6.39692974090576	25	667
2444	0	1	13	34	6	6	365421	1	0	0	0	0	0	0	0	0	1	0	0	1	0	1	1	1	933	0	35	NA	1	1	15	6.8384051322937	225	667
2445	0	1	11	33	NA	10	365421	1	0	0	0	0	0	0	0	0	1	0	0	1	0	0	1	1	481	0	29	80	1	0	16	6.17586708068848	256	667
2446	1	1	12	29	9	8	501027	1	0	0	0	0	0	0	0	1	0	0	0	1	0	1	1	1	623	0	20	NA	1	0	11	6.43454647064209	121	666
2450	1	1	10	27	4	11	88672	1	0	0	0	0	0	0	0	1	0	0	0	1	1	1	1	1	328	0	14	NA	1	1	11	5.79301357269287	121	666
2451	1	1	16	26	6	8	93751	1	0	0	0	0	0	0	0	1	0	0	0	1	0	1	1	1	600	0	40	116	1	1	4	6.39692974090576	16	666
2457	1	1	14	27	5	8	88672	1	0	0	0	0	0	0	0	1	0	0	0	1	1	1	1	1	693	0	32	83	1	1	7	6.54102993011475	49	666
2460	1	1	15	33	12	12	90620	1	0	0	0	0	0	0	0	1	0	0	0	1	0	1	1	1	923	0	47	104	1	1	12	6.82762908935547	144	666
2461	1	1	12	28	12	12	93751	1	0	0	0	0	0	0	0	1	0	0	0	1	0	1	1	1	721	0	42	106	1	1	10	6.58063936233521	100	666
2462	1	1	12	25	12	9	86498	1	0	0	0	0	0	0	0	1	0	0	0	1	1	1	1	1	540	0	26	99	1	1	7	6.29156923294067	49	666
2463	1	1	13	27	12	9	88672	1	0	0	0	0	0	0	0	1	0	0	0	1	1	1	1	1	459	1	37	101	1	0	8	6.12905025482178	64	666
2464	1	1	13	27	11	11	88672	1	0	0	0	0	0	0	0	1	0	0	0	1	1	1	1	1	485	1	38	74	6	1	8	6.18414878845215	64	666
2466	1	1	12	25	NA	11	86498	0	1	0	0	0	0	0	0	1	0	0	0	1	1	1	1	1	350	0	24	NA	6	0	7	5.85793304443359	49	666
2468	1	1	16	25	18	16	372835	1	0	0	0	0	0	0	0	1	0	0	0	1	0	1	1	1	200	1	30	121	6	1	3	5.29831743240356	9	666
2470	1	1	10	30	3	NA	134310	1	0	0	0	0	0	0	0	1	0	0	0	1	1	1	1	1	520	0	30	NA	1	0	14	6.25382900238037	196	666
2473	1	1	12	25	6	12	86507	1	0	0	0	0	0	0	0	1	0	0	0	1	1	1	1	1	250	0	26	NA	4	0	7	5.52146100997925	49	666
2475	1	1	11	28	NA	NA	88672	0	0	0	0	0	0	0	0	1	0	0	0	1	1	1	0	1	504	0	22	NA	1	0	11	6.22257614135742	121	666
2477	1	1	12	28	9	8	88672	0	0	0	0	0	0	0	0	1	0	0	0	1	1	1	1	1	363	1	21	77	1	1	10	5.89440298080444	100	666
2478	1	1	11	33	NA	NA	127041	0	0	0	0	0	0	0	0	1	0	0	0	1	1	1	1	1	654	0	23	NA	1	0	16	6.4831075668335	256	666
2479	1	1	12	32	5	NA	127041	1	0	0	0	0	0	0	0	1	0	0	0	1	1	1	1	1	425	0	24	NA	1	0	14	6.05208921432495	196	666
2480	1	1	12	31	NA	NA	134296	0	0	0	0	0	0	0	0	1	0	0	0	1	1	1	1	1	245	0	26	NA	4	0	13	5.5012583732605	169	666
2481	1	1	11	25	NA	8	86498	0	0	0	0	0	0	0	0	1	0	0	0	1	1	1	1	1	250	0	21	NA	6	1	8	5.52146100997925	64	666
2483	1	1	13	32	0	NA	370720	0	0	0	0	0	0	0	0	1	0	0	0	1	0	1	0	1	879	0	40	NA	1	0	13	6.77878475189209	169	666
2486	1	1	12	26	6	6	88672	1	0	0	0	0	0	0	0	1	0	0	0	1	1	1	1	1	687	0	18	93	1	0	8	6.53233432769775	64	666
2487	1	1	11	32	NA	NA	127041	0	0	0	0	0	0	0	0	1	0	0	0	1	1	1	1	1	402	0	26	NA	1	0	15	5.99645185470581	225	666
2488	1	1	12	31	6	NA	134296	0	0	0	0	0	0	0	0	1	0	0	0	1	1	1	1	1	428	0	32	NA	4	0	13	6.05912303924561	169	666
2489	1	1	13	24	10	12	372835	1	0	0	0	0	0	0	0	1	0	0	0	1	0	1	1	1	325	0	37	114	4	1	5	5.78382539749146	25	666
2492	1	1	17	27	16	12	383527	1	0	0	0	0	0	0	0	1	0	0	0	1	0	1	1	1	725	0	40	103	5	0	4	6.58617162704468	16	666
2493	1	1	12	25	3	8	89835	1	0	0	0	0	0	0	0	1	0	0	0	1	0	1	1	1	780	0	34	NA	1	1	7	6.65929412841797	49	666
2499	0	1	14	27	NA	8	362750	0	1	0	0	0	0	0	0	0	1	0	0	1	1	1	1	1	264	0	38	NA	1	1	7	5.57594919204712	49	667
2500	0	1	12	32	6	9	577458	1	0	0	0	0	0	0	0	0	1	0	0	1	1	1	1	1	450	0	43	92	4	1	14	6.10924768447876	196	667
2501	0	1	14	27	8	8	88672	1	0	0	0	0	0	0	0	0	1	0	0	1	1	1	1	1	346	0	33	NA	4	1	7	5.84643888473511	49	667
2502	0	1	13	24	6	3	86498	1	0	0	0	0	0	0	0	0	1	0	0	1	1	1	1	1	350	0	21	79	6	1	5	5.85793304443359	25	667
2503	0	1	13	24	10	13	86498	1	0	0	0	0	0	0	0	0	1	0	0	1	1	1	1	1	400	0	24	NA	6	1	5	5.99146461486816	25	667
2504	0	1	12	32	2	6	107097	1	0	0	0	0	0	0	0	0	1	0	0	1	0	1	1	1	980	0	34	92	1	1	14	6.8875527381897	196	667
2505	0	1	12	29	NA	5	134296	0	1	0	0	0	0	0	0	0	1	0	0	1	1	1	1	1	385	0	36	NA	1	1	11	5.95324325561523	121	667
2507	0	1	17	28	NA	11	88672	0	1	0	0	0	0	0	0	0	1	0	0	1	1	1	0	1	344	0	35	NA	6	1	5	5.84064149856567	25	667
2509	0	1	16	25	7	9	86498	1	0	0	0	0	0	0	0	0	1	0	0	1	1	1	1	1	563	0	NA	99	6	1	3	6.33327960968018	9	667
2510	0	1	7	29	12	12	144741	1	0	0	0	0	0	0	0	0	1	0	0	1	0	1	1	1	463	0	28	NA	1	1	16	6.1377272605896	256	667
2511	0	1	12	28	NA	NA	104794	0	0	0	0	0	0	0	0	0	1	0	0	1	1	1	1	0	565	0	20	NA	6	0	10	6.33682584762573	100	667
2512	0	1	12	27	5	9	104794	1	0	0	0	0	0	0	0	0	1	0	0	1	1	1	1	1	638	0	28	NA	1	1	9	6.45833826065063	81	667
2513	0	1	10	30	NA	5	134296	0	1	0	0	0	0	0	0	0	1	0	0	1	1	1	1	1	462	0	29	NA	1	0	14	6.13556480407715	196	667
2514	0	1	13	27	NA	NA	88672	0	0	0	0	0	0	0	0	0	1	0	0	1	1	1	1	1	670	1	35	99	1	1	8	6.5072774887085	64	667
2515	0	1	13	24	NA	NA	86498	0	0	0	0	0	0	0	0	0	1	0	0	1	1	1	1	1	404	0	26	NA	6	1	5	6.00141477584839	25	667
2516	0	1	17	25	11	9	86498	1	0	0	0	0	0	0	0	0	1	0	0	1	1	1	1	1	373	1	33	116	5	1	2	5.9215784072876	4	667
2517	0	1	12	24	NA	NA	86498	0	0	0	0	0	0	0	0	0	1	0	0	1	1	1	1	1	230	0	20	NA	6	1	6	5.43807935714722	36	667
2518	0	1	12	32	NA	NA	127041	0	0	0	0	0	0	0	0	0	1	0	0	1	1	1	1	1	558	0	40	NA	5	0	14	6.32435894012451	196	667
2519	0	1	8	29	6	7	134296	1	0	0	0	0	0	0	0	0	1	0	0	1	1	1	1	1	300	0	18	NA	1	0	15	5.70378255844116	225	667
2520	0	1	14	29	NA	12	501027	0	1	0	0	0	0	0	0	0	1	0	0	1	0	1	1	1	913	0	40	NA	1	1	9	6.81673574447632	81	667
2522	0	1	18	27	12	8	383527	1	0	0	0	0	0	0	0	0	1	0	0	1	0	1	1	1	558	0	41	98	1	1	3	6.32435894012451	9	667
2523	0	1	13	33	NA	12	370720	0	0	1	0	0	0	0	0	0	1	0	0	1	0	1	1	1	529	0	48	114	1	1	14	6.27098846435547	196	667
2524	0	1	15	26	5	7	93751	1	0	0	0	0	0	0	0	0	1	0	0	1	0	1	1	1	330	0	45	NA	6	1	5	5.7990927696228	25	667
2526	0	1	9	26	13	11	93751	1	0	0	0	0	0	0	0	0	1	0	0	1	0	1	1	1	375	0	28	NA	1	1	11	5.92692613601685	121	667
2527	0	1	13	24	13	11	91137	1	0	0	0	0	0	0	0	0	1	0	0	1	0	1	1	1	615	0	25	NA	1	0	5	6.42162227630615	25	667
2528	0	1	14	27	12	12	426142	1	0	0	0	0	0	0	1	0	0	0	0	1	0	0	1	1	721	0	34	119	1	1	7	6.58063936233521	49	665
2529	0	1	16	25	12	12	414261	1	0	0	0	0	0	0	1	0	0	0	0	1	0	1	0	1	529	1	40	122	4	1	3	6.27098846435547	9	665
2531	0	1	12	34	6	12	127041	1	0	0	0	0	0	0	1	0	0	0	0	1	1	1	1	1	859	0	42	77	1	0	16	6.75576877593994	256	665
2532	0	1	14	27	16	11	88672	1	0	0	0	0	0	0	1	0	0	0	0	1	1	1	1	1	649	0	35	NA	1	1	7	6.47543287277222	49	665
2533	0	1	10	24	16	11	86498	1	0	0	0	0	0	0	1	0	0	0	0	1	1	1	1	1	238	0	26	NA	1	1	8	5.47227048873901	64	665
2534	0	1	12	34	8	6	150139	1	0	0	0	0	0	0	1	0	0	0	0	1	1	1	1	1	275	0	37	95	1	0	16	5.61677122116089	256	665
2536	0	1	14	26	NA	13	88672	0	1	0	0	0	0	0	1	0	0	0	0	1	1	1	1	1	325	0	24	89	1	1	6	5.78382539749146	36	665
2537	0	1	14	29	NA	16	134296	0	1	0	0	0	0	0	1	0	0	0	0	1	1	1	0	1	357	0	44	93	5	1	9	5.87773561477661	81	665
2538	0	1	12	30	NA	10	134296	0	1	0	0	0	0	0	1	0	0	0	0	1	1	1	1	1	385	0	35	NA	1	0	12	5.95324325561523	144	665
2540	0	1	14	24	12	15	372835	1	0	0	0	0	0	0	1	0	0	0	0	1	0	1	1	1	365	0	25	116	1	1	4	5.89989757537842	16	665
2542	0	1	8	33	6	4	406024	1	0	0	0	0	0	0	1	0	0	0	0	1	0	1	1	1	800	0	30	NA	1	0	19	6.68461179733276	361	665
2543	0	1	12	34	5	12	406024	1	0	0	0	0	0	0	1	0	0	0	0	1	0	1	1	1	482	0	37	110	1	1	16	6.17794418334961	256	665
2544	0	1	17	29	12	8	493866	1	0	0	0	0	0	0	1	0	0	0	0	1	0	1	1	0	955	0	39	132	1	1	6	6.8617115020752	36	665
2545	0	1	17	26	7	12	378045	1	0	0	0	0	0	0	1	0	0	0	0	1	0	1	1	1	462	0	32	103	1	0	3	6.13556480407715	9	665
2546	0	1	16	28	2	8	378045	1	0	0	0	0	0	0	1	0	0	0	0	1	0	0	1	1	417	0	37	112	1	0	6	6.03308629989624	36	665
2548	0	1	10	25	2	8	367506	1	0	0	0	0	0	0	1	0	0	0	0	1	0	1	1	1	290	0	23	NA	1	0	9	5.66988086700439	81	665
2549	0	1	12	24	12	12	367506	0	0	1	0	0	0	0	1	0	0	0	0	1	0	1	1	1	240	0	36	NA	1	1	6	5.48063898086548	36	665
2552	0	1	12	31	NA	NA	610498	0	0	0	0	0	0	0	1	0	0	0	0	1	1	1	1	1	829	0	30	NA	1	0	13	6.72022008895874	169	665
2558	0	1	12	32	12	12	370720	1	0	0	0	0	0	0	1	0	0	0	0	1	0	1	1	1	361	0	42	99	1	1	14	5.88887786865234	196	665
2561	0	1	16	28	11	12	383527	1	0	0	0	0	0	0	1	0	0	0	0	1	0	0	1	1	598	0	46	138	1	1	6	6.39359092712402	36	665
2562	0	1	13	25	7	10	372835	1	0	0	0	0	0	0	1	0	0	0	0	1	0	1	1	1	750	1	29	93	1	1	6	6.62007331848145	36	665
2563	0	1	16	25	12	11	353857	1	0	0	0	0	0	0	1	0	0	0	0	1	1	1	1	1	385	0	28	88	6	0	3	5.95324325561523	9	665
2564	0	1	16	28	NA	10	88672	0	1	0	0	0	0	0	1	0	0	0	0	1	1	1	1	1	620	0	26	96	1	1	6	6.4297194480896	36	665
2570	0	1	13	34	14	12	411911	1	0	0	0	0	0	0	1	0	0	0	0	1	0	1	1	1	641	0	45	106	1	1	15	6.46302938461304	225	665
2575	0	1	16	26	12	9	88672	1	0	0	0	0	0	0	1	0	0	0	0	1	1	1	1	1	468	0	33	90	1	0	4	6.14846849441528	16	665
2576	0	1	13	24	12	9	86498	1	0	0	0	0	0	0	1	0	0	0	0	1	1	1	1	1	385	1	29	NA	6	0	5	5.95324325561523	25	665
2578	0	1	12	25	11	12	86498	1	0	0	0	0	0	0	1	0	0	0	0	1	1	1	1	1	462	0	25	93	1	0	7	6.13556480407715	49	665
2579	0	1	12	27	14	10	378045	1	0	0	0	0	0	0	1	0	0	0	0	1	0	1	1	1	635	0	32	92	1	1	9	6.45362520217896	81	665
2580	0	1	12	26	14	10	378045	1	0	0	0	0	0	0	1	0	0	0	0	1	0	0	0	1	400	0	22	101	1	1	8	5.99146461486816	64	665
2581	0	1	13	27	12	10	420051	1	0	0	0	0	0	0	1	0	0	0	0	1	0	1	1	1	760	0	27	100	1	1	8	6.63331842422485	64	665
2583	0	1	13	27	12	10	383527	1	0	0	0	0	0	0	1	0	0	0	0	1	0	1	1	1	560	1	35	91	1	1	8	6.32793664932251	64	665
2584	0	1	12	34	3	NA	370720	1	0	0	0	0	0	0	1	0	0	0	0	1	0	1	1	1	1000	0	48	95	1	1	16	6.90775537490845	256	665
2587	1	1	11	28	6	6	383527	1	0	0	0	0	0	0	0	0	1	0	0	1	0	1	1	1	425	0	24	71	1	0	11	6.05208921432495	121	667
2589	1	1	12	30	NA	9	134296	0	1	0	0	0	0	0	0	0	1	0	0	1	1	1	1	1	411	0	28	89	1	0	12	6.01859331130981	144	667
2591	1	1	11	25	NA	3	91137	0	1	0	0	0	0	0	0	0	1	0	0	1	0	1	1	1	179	0	12	67	1	1	8	5.18738603591919	64	667
2593	1	1	18	32	14	12	370720	1	0	0	0	0	0	0	0	0	1	0	0	1	0	1	1	1	375	0	44	96	1	0	8	5.92692613601685	64	667
2594	1	1	18	28	16	12	383527	1	0	0	0	0	0	0	0	0	1	0	0	1	0	1	1	1	1298	0	45	127	6	1	4	7.16858005523682	16	667
2595	1	1	15	30	8	14	158714	1	0	0	0	0	0	0	0	0	1	0	0	1	1	1	0	1	476	0	40	NA	1	1	9	6.16541767120361	81	667
2596	1	1	16	27	8	8	383527	1	0	0	0	0	0	0	0	0	1	0	0	1	0	1	1	1	775	0	43	114	6	1	5	6.65286302566528	25	667
2597	1	1	12	27	10	10	383527	1	0	0	0	0	0	0	0	0	1	0	0	1	0	1	1	1	714	1	37	112	1	1	9	6.57088279724121	81	667
2600	1	1	10	28	NA	9	88672	0	1	0	0	0	0	0	0	0	1	0	0	1	1	1	1	1	429	0	34	57	4	0	12	6.06145715713501	144	667
2602	1	1	13	24	10	11	86498	0	0	1	0	0	0	0	0	0	1	0	0	1	1	1	1	1	435	0	26	NA	6	1	5	6.07534599304199	25	667
2603	1	1	13	26	NA	7	93751	0	1	0	0	0	0	0	0	0	1	0	0	1	0	1	1	1	875	0	30	102	1	1	7	6.77422380447388	49	667
2604	1	1	14	33	NA	11	127041	0	0	0	0	0	0	0	0	0	1	0	0	1	1	1	1	1	424	0	29	103	5	0	13	6.04973363876343	169	667
2605	1	1	12	25	NA	11	86498	0	1	0	0	0	0	0	0	0	1	0	0	1	1	1	1	1	375	0	34	NA	6	0	7	5.92692613601685	49	667
2606	1	1	12	25	NA	NA	86498	0	0	0	0	0	0	0	0	0	1	0	0	1	1	1	1	1	489	0	23	NA	1	0	7	6.1923623085022	49	667
2607	1	1	15	24	12	7	86498	0	0	1	0	0	0	0	0	0	1	0	0	1	1	1	1	1	462	0	30	102	1	0	3	6.13556480407715	9	667
2608	1	1	12	34	8	NA	577458	1	0	0	0	0	0	0	0	0	1	0	0	1	1	1	1	1	340	0	33	NA	1	0	16	5.82894563674927	256	667
2610	1	1	12	30	NA	12	501027	0	0	1	0	0	0	0	0	0	1	0	0	1	0	1	1	1	581	0	45	NA	1	0	12	6.36475086212158	144	667
2611	1	1	12	27	7	12	383527	1	0	0	0	0	0	0	0	0	1	0	0	1	0	1	1	1	515	0	34	88	1	1	9	6.2441668510437	81	667
2612	1	1	12	25	7	12	372835	1	0	0	0	0	0	0	0	0	1	0	0	1	0	1	1	1	1053	0	32	88	1	1	7	6.95939874649048	49	667
2613	1	1	12	30	10	11	610438	1	0	0	0	0	0	0	0	0	1	0	0	1	1	1	1	1	475	0	26	NA	1	1	12	6.16331481933594	144	667
2618	1	1	18	32	14	9	370720	1	0	0	0	0	0	0	0	0	1	0	0	1	0	1	1	1	1502	0	53	132	1	1	8	7.31455278396606	64	667
2619	1	1	15	33	12	14	411911	1	0	0	0	0	0	0	0	0	1	0	0	1	0	1	0	1	962	0	45	110	4	1	12	6.86901426315308	144	667
2620	1	1	15	30	14	18	134296	1	0	0	0	0	0	0	0	0	1	0	0	1	1	1	1	1	230	0	32	90	4	1	9	5.43807935714722	81	667
2621	1	1	18	29	14	18	134296	1	0	0	0	0	0	0	0	0	1	0	0	1	1	1	1	1	750	0	28	96	1	1	5	6.62007331848145	25	667
2622	1	1	15	26	12	12	88672	1	0	0	0	0	0	0	0	0	1	0	0	1	1	1	1	1	225	0	29	83	1	0	5	5.41610050201416	25	667
2626	1	1	13	26	12	NA	88672	0	0	0	0	0	0	0	0	0	1	0	0	1	1	1	1	1	331	0	32	86	1	1	7	5.8021183013916	49	667
2627	1	1	11	26	NA	NA	88672	0	0	0	0	0	0	0	0	0	1	0	0	1	1	1	1	1	397	0	28	NA	1	0	9	5.98393630981445	81	667
2628	1	1	10	34	10	NA	370720	1	0	0	0	0	0	0	1	0	0	0	0	1	0	1	1	1	750	0	45	94	1	1	18	6.62007331848145	324	665
2629	1	1	12	25	8	12	372835	1	0	0	0	0	0	0	1	0	0	0	0	1	0	1	1	1	450	0	20	86	1	1	7	6.10924768447876	49	665
2633	1	1	13	25	9	7	353857	1	0	0	0	0	0	0	1	0	0	0	0	1	1	1	1	1	865	0	40	110	1	1	6	6.76272964477539	36	665
2634	1	1	8	24	9	10	91137	1	0	0	0	0	0	0	1	0	0	0	0	1	0	1	1	1	535	0	31	NA	6	1	10	6.28226661682129	100	665
2636	1	1	16	27	12	8	383527	1	0	0	0	0	0	0	1	0	0	0	0	1	0	1	0	1	846	0	29	114	1	1	5	6.74051952362061	25	665
2637	1	1	16	26	12	8	383527	1	0	0	0	0	0	0	1	0	0	0	0	1	0	1	0	1	759	0	39	130	6	1	4	6.63200187683105	16	665
2638	1	1	16	24	12	8	372835	1	0	0	0	0	0	0	1	0	0	0	0	1	0	1	1	1	600	0	40	119	6	1	2	6.39692974090576	4	665
2640	1	1	12	34	8	NA	370720	1	0	0	0	0	0	0	1	0	0	0	0	1	0	1	1	1	1030	0	26	94	1	1	16	6.9373140335083	256	665
2642	1	1	14	32	10	8	411911	1	0	0	0	0	0	0	1	0	0	0	0	1	0	1	1	1	876	0	52	125	1	1	12	6.77536630630493	144	665
2645	1	1	12	32	NA	NA	370720	0	0	0	0	0	0	0	1	0	0	0	0	1	0	1	1	1	568	0	44	100	1	0	14	6.34212160110474	196	665
2646	1	1	16	25	14	14	372835	1	0	0	0	0	0	0	1	0	0	0	0	1	0	1	1	1	533	0	27	108	6	1	3	6.27852153778076	9	665
2649	1	1	12	25	10	8	372835	0	0	1	0	0	0	0	1	0	0	0	0	1	0	1	1	1	481	0	38	NA	1	1	7	6.17586708068848	49	665
2652	1	1	12	28	NA	11	88672	0	1	0	0	0	0	0	1	0	0	0	0	1	1	1	1	1	604	1	39	83	1	1	10	6.40357398986816	100	665
2657	1	1	12	27	12	12	426142	0	0	1	0	0	0	0	1	0	0	0	0	1	0	1	1	1	657	0	32	86	1	1	9	6.48768424987793	81	665
2659	1	1	12	31	NA	12	493866	1	0	0	0	0	0	0	1	0	0	0	0	1	0	1	1	1	625	0	36	101	1	0	13	6.43775177001953	169	665
2661	1	1	12	29	NA	10	134296	1	0	0	0	0	0	0	1	0	0	0	0	1	1	1	1	1	280	0	16	70	1	1	11	5.63478946685791	121	665
2665	1	1	10	28	8	7	378045	1	0	0	0	0	0	0	1	0	0	0	0	1	0	1	1	1	500	0	27	75	1	0	12	6.21460819244385	144	665
2666	1	1	12	26	8	7	378045	1	0	0	0	0	0	0	1	0	0	0	0	1	0	1	1	1	535	1	24	105	1	0	8	6.28226661682129	64	665
2667	1	1	10	26	NA	NA	378045	1	0	0	0	0	0	0	1	0	0	0	0	1	0	1	1	1	818	0	28	85	1	0	10	6.706862449646	100	665
2668	1	1	10	34	NA	NA	365421	1	0	0	0	0	0	0	1	0	0	0	0	1	0	1	1	1	624	0	33	NA	1	0	18	6.43615055084229	324	665
2669	1	1	10	28	NA	9	378045	0	1	0	0	0	0	0	1	0	0	0	0	1	0	1	1	1	604	0	36	89	1	0	12	6.40357398986816	144	665
2670	1	1	12	31	12	12	493866	1	0	0	0	0	0	0	1	0	0	0	0	1	0	1	0	1	505	0	25	80	1	1	13	6.22455835342407	169	665
2671	1	1	12	30	12	12	556697	1	0	0	0	0	0	0	1	0	0	0	0	1	0	1	0	1	750	0	20	72	1	0	12	6.62007331848145	144	665
2672	1	1	12	32	11	8	411911	1	0	0	0	0	0	0	1	0	0	0	0	1	0	1	0	1	721	0	43	NA	1	1	14	6.58063936233521	196	665
2673	1	1	18	32	12	12	411911	1	0	0	0	0	0	0	1	0	0	0	0	1	0	1	0	1	674	0	56	115	1	1	8	6.5132303237915	64	665
2674	1	1	16	33	17	12	370720	1	0	0	0	0	0	0	1	0	0	0	0	1	0	1	1	1	913	0	48	115	1	1	11	6.81673574447632	121	665
2675	1	1	17	30	18	18	134296	1	0	0	0	0	0	0	1	0	0	0	0	1	1	1	1	0	879	1	40	102	1	1	7	6.77878475189209	49	665
2677	1	1	12	26	8	13	88672	0	0	1	0	0	0	0	1	0	0	0	0	1	1	1	1	1	427	1	27	NA	1	1	8	6.05678415298462	64	665
2678	1	1	8	24	12	12	86498	1	0	0	0	0	0	0	1	0	0	0	0	1	1	1	1	1	792	0	29	NA	1	1	10	6.67456150054932	100	665
2679	1	1	14	29	10	10	134296	1	0	0	0	0	0	0	1	0	0	0	0	1	1	1	1	1	327	1	44	99	4	1	9	5.7899603843689	81	665
2682	1	1	10	30	NA	NA	158714	0	0	0	0	0	0	0	1	0	0	0	0	1	1	1	1	1	313	0	39	NA	5	0	14	5.74620342254639	196	665
2683	1	1	16	34	14	12	127041	1	0	0	0	0	0	0	1	0	0	0	0	1	1	1	0	1	786	0	34	NA	1	1	12	6.66695690155029	144	665
2686	1	1	18	31	14	12	122473	1	0	0	0	0	0	0	1	0	0	0	0	1	0	1	0	1	337	0	40	107	1	1	7	5.8200831413269	49	665
2687	1	1	10	30	NA	4	134296	0	1	0	0	0	0	0	1	0	0	0	0	1	1	1	1	1	385	0	27	66	6	1	14	5.95324325561523	196	665
2689	1	1	16	27	8	8	88672	1	0	0	0	0	0	0	1	0	0	0	0	1	1	1	1	1	529	0	47	108	5	1	5	6.27098846435547	25	665
2690	1	1	10	33	NA	NA	127041	0	0	0	0	0	0	0	1	0	0	0	0	1	1	0	1	1	429	0	37	NA	1	0	17	6.06145715713501	289	665
2691	1	1	12	27	7	7	383527	1	0	0	0	0	0	0	1	0	0	0	0	1	0	0	0	1	984	0	36	94	2	0	9	6.89162588119507	81	665
2692	1	1	12	34	3	8	370720	1	0	0	0	0	0	0	1	0	0	0	0	1	0	1	1	1	817	0	27	93	6	0	16	6.70563888549805	256	665
2695	1	1	14	32	7	8	127041	1	0	0	0	0	0	0	1	0	0	0	0	1	1	1	1	1	745	0	NA	NA	1	0	12	6.61338424682617	144	665
2697	1	1	10	24	4	0	86498	1	0	0	0	0	0	0	1	0	0	0	0	1	1	1	1	1	345	0	31	NA	6	1	8	5.84354448318481	64	665
2702	1	1	14	34	NA	12	127041	1	0	0	0	0	0	0	1	0	0	0	0	1	1	1	1	1	554	1	43	NA	1	1	14	6.3171648979187	196	665
2707	1	1	13	24	6	12	86498	1	0	0	0	0	0	0	1	0	0	0	0	1	1	1	1	1	263	0	28	85	6	1	5	5.57215404510498	25	665
2708	1	1	18	32	16	16	150139	1	0	0	0	0	0	0	1	0	0	0	0	1	1	1	1	1	745	0	40	99	1	0	8	6.61338424682617	64	665
2710	1	1	17	29	13	13	134296	1	0	0	0	0	0	0	1	0	0	0	0	1	1	1	1	0	673	0	42	NA	6	1	6	6.51174545288086	36	665
2712	1	1	17	32	14	13	127041	1	0	0	0	0	0	0	1	0	0	0	0	1	1	1	1	1	721	0	36	86	5	1	9	6.58063936233521	81	665
2713	1	1	13	30	NA	11	134296	0	1	0	0	0	0	0	1	0	0	0	0	1	1	1	1	1	438	0	34	NA	1	1	11	6.08221912384033	121	665
2721	1	0	12	26	NA	12	88672	0	1	0	0	0	0	0	0	1	0	0	0	1	1	1	1	1	545	0	32	95	1	1	8	6.30078601837158	64	666
2722	1	0	14	25	NA	12	86498	0	1	0	0	0	0	0	0	1	0	0	0	1	1	1	1	1	250	0	NA	114	6	1	5	5.52146100997925	25	666
2723	1	0	14	27	NA	11	88672	0	1	0	0	0	0	0	0	1	0	0	0	1	1	1	1	1	624	0	NA	74	4	1	7	6.43615055084229	49	666
2728	1	0	13	29	8	10	501027	1	0	0	0	0	0	0	0	1	0	0	0	1	0	1	1	1	400	0	36	NA	6	1	10	5.99146461486816	100	666
2729	1	0	16	29	16	16	556697	1	0	0	0	0	0	0	0	1	0	0	0	1	0	1	1	1	577	0	46	128	1	1	7	6.35784244537354	49	666
2730	1	0	16	25	18	18	353857	1	0	0	0	0	0	0	0	1	0	0	0	1	1	1	1	1	813	0	37	111	6	1	3	6.70073127746582	9	666
2731	1	0	12	34	12	11	519712	1	0	0	0	0	0	0	0	1	0	0	0	1	1	1	1	1	625	0	38	101	4	1	16	6.43775177001953	256	666
2732	1	0	14	26	12	11	362750	1	0	0	0	0	0	0	0	1	0	0	0	1	1	1	1	1	485	0	43	111	5	1	6	6.18414878845215	36	666
2733	1	0	16	28	10	12	383527	1	0	0	0	0	0	0	0	1	0	0	0	1	0	1	1	1	841	0	42	92	6	1	6	6.73459148406982	36	666
2734	1	0	16	27	10	12	383527	1	0	0	0	0	0	0	0	1	0	0	0	1	0	1	1	1	865	0	41	100	1	1	5	6.76272964477539	25	666
2735	1	0	16	26	14	12	426142	1	0	0	0	0	0	0	0	1	0	0	0	1	0	1	1	1	325	0	48	123	1	1	4	5.78382539749146	16	666
2736	1	0	14	26	9	10	88672	1	0	0	0	0	0	0	0	1	0	0	0	1	1	1	1	1	477	0	22	69	1	1	6	6.16751670837402	36	666
2737	1	0	16	25	9	10	86498	1	0	0	0	0	0	0	0	1	0	0	0	1	1	1	1	1	250	0	30	79	1	1	3	5.52146100997925	9	666
2739	1	0	12	24	10	9	91137	1	0	0	0	0	0	0	0	1	0	0	0	1	0	1	1	1	500	0	30	NA	6	1	6	6.21460819244385	36	666
2740	0	0	13	25	8	10	372835	1	0	0	0	0	0	0	1	0	0	0	0	1	0	1	1	1	515	1	31	106	6	1	6	6.2441668510437	36	665
2741	0	0	18	28	NA	5	383527	0	1	0	0	0	0	0	1	0	0	0	0	1	0	1	1	1	256	0	27	106	6	1	4	5.5451774597168	16	665
2742	0	0	13	24	NA	5	372835	0	1	0	0	0	0	0	1	0	0	0	0	1	0	1	1	1	718	0	40	115	6	1	5	6.57646942138672	25	665
2743	0	0	18	30	17	13	501027	1	0	0	0	0	0	0	1	0	0	0	0	1	0	1	0	0	796	0	42	NA	1	1	6	6.67959928512573	36	665
2744	0	0	12	25	10	12	367506	1	0	0	0	0	0	0	1	0	0	0	0	1	0	1	1	1	750	0	31	108	1	0	7	6.62007331848145	49	665
2745	0	0	12	24	10	11	86498	1	0	0	0	0	0	0	1	0	0	0	0	1	1	1	1	1	419	0	26	NA	4	0	6	6.03787088394165	36	665
2747	0	0	12	26	NA	NA	88672	0	0	0	0	0	0	0	1	0	0	0	0	1	1	1	1	1	431	0	22	69	1	0	8	6.06610822677612	64	665
2748	0	0	12	25	NA	NA	86498	1	0	0	0	0	0	0	1	0	0	0	0	1	1	1	0	1	425	0	27	86	1	0	7	6.05208921432495	49	665
2749	0	0	12	31	10	11	134296	1	0	0	0	0	0	0	1	0	0	0	0	1	1	1	1	1	220	0	29	76	6	1	13	5.39362764358521	169	665
2750	0	0	13	29	9	9	134296	1	0	0	0	0	0	0	1	0	0	0	0	1	1	1	1	1	685	1	40	115	1	1	10	6.5294189453125	100	665
2751	0	0	15	34	14	12	365421	1	0	0	0	0	0	0	1	0	0	0	0	1	0	1	1	1	500	0	44	104	1	0	13	6.21460819244385	169	665
2754	0	0	16	26	10	12	383527	1	0	0	0	0	0	0	1	0	0	0	0	1	0	1	1	1	551	0	37	115	6	0	4	6.31173467636108	16	665
2755	0	0	11	25	12	12	372835	1	0	0	0	0	0	0	1	0	0	0	0	1	0	1	1	1	700	0	26	93	1	0	8	6.55108022689819	64	665
2757	0	1	12	32	8	8	411911	1	0	0	0	0	0	0	0	1	0	0	0	1	0	1	1	1	707	0	39	91	1	1	14	6.56103086471558	196	666
2761	1	1	17	28	18	14	383527	1	0	0	0	0	0	0	0	0	1	0	0	1	0	1	1	1	523	0	38	125	1	1	5	6.25958156585693	25	667
2762	1	1	12	24	0	3	372835	1	0	0	0	0	0	0	0	0	1	0	0	1	0	1	1	1	433	0	26	NA	1	0	6	6.07073783874512	36	667
2763	1	1	14	25	5	4	372835	1	0	0	0	0	0	0	0	0	1	0	0	1	0	1	1	1	462	1	22	89	1	1	5	6.13556480407715	25	667
2764	1	1	12	24	5	4	372835	1	0	0	0	0	0	0	0	0	1	0	0	1	0	1	1	1	397	0	16	NA	1	1	6	5.98393630981445	36	667
2765	1	1	15	26	9	5	383527	1	0	0	0	0	0	0	0	0	1	0	0	1	0	1	1	1	400	1	26	92	1	1	5	5.99146461486816	25	667
2768	1	1	18	28	14	8	383527	1	0	0	0	0	0	0	0	0	1	0	0	1	0	1	0	1	872	0	28	127	4	1	4	6.7707896232605	16	667
2769	1	1	12	26	7	10	383527	1	0	0	0	0	0	0	0	0	1	0	0	1	0	1	1	1	378	0	38	80	1	1	8	5.93489408493042	64	667
2770	1	1	12	27	5	8	383527	1	0	0	0	0	0	0	0	0	1	0	0	1	0	1	1	1	364	0	24	NA	1	1	9	5.89715385437012	81	667
2772	1	1	15	31	12	10	501027	1	0	0	0	0	0	0	0	0	1	0	0	1	0	1	1	1	962	0	44	NA	1	1	10	6.86901426315308	100	667
2776	1	1	15	30	12	15	501027	1	0	0	0	0	0	0	0	0	1	0	0	1	0	1	1	1	801	0	36	112	4	1	9	6.68586111068726	81	667
2780	1	1	5	32	0	4	730842	1	0	0	0	0	0	0	0	0	1	0	0	1	0	1	1	1	400	0	12	NA	1	0	21	5.99146461486816	441	667
2783	1	1	13	29	NA	12	134296	0	0	0	0	0	0	0	1	0	0	0	0	1	1	1	1	1	540	0	29	NA	4	0	10	6.29156923294067	100	665
2785	1	1	10	30	9	9	556697	1	0	0	0	0	0	0	1	0	0	0	0	1	0	1	1	1	450	0	35	90	1	0	14	6.10924768447876	196	665
2787	1	1	15	27	NA	16	88672	0	1	0	0	0	0	0	1	0	0	0	0	1	1	1	1	1	438	0	34	NA	4	1	6	6.08221912384033	36	665
2790	1	1	12	26	4	9	88672	1	0	0	0	0	0	0	1	0	0	0	0	1	1	1	1	1	360	0	23	84	5	0	8	5.88610410690308	64	665
2791	0	1	12	27	12	12	383527	0	0	1	0	0	0	0	0	1	0	0	0	1	0	1	1	1	529	0	30	NA	1	0	9	6.27098846435547	81	666
2792	0	1	12	26	NA	NA	88672	0	1	0	0	0	0	0	0	1	0	0	0	1	1	1	1	1	721	0	43	120	1	0	8	6.58063936233521	64	666
2793	0	1	2	31	NA	10	556697	0	1	0	0	0	0	0	0	1	0	0	0	1	0	1	1	1	345	0	31	NA	5	0	23	5.84354448318481	529	666
2794	0	1	11	27	NA	NA	426142	1	0	0	0	0	0	0	0	1	0	0	0	1	0	1	0	1	1052	0	41	NA	1	1	10	6.95844841003418	100	666
2796	0	1	16	28	16	NA	383527	1	0	0	0	0	0	0	0	1	0	0	0	1	0	1	1	1	726	0	44	106	6	0	6	6.58755016326904	36	666
2798	0	1	12	33	NA	NA	519712	0	0	0	0	0	0	0	0	1	0	0	0	1	1	1	0	1	543	0	24	76	5	0	15	6.29710912704468	225	666
2799	0	1	16	33	8	6	370720	1	0	0	0	0	0	0	0	1	0	0	0	1	0	1	0	1	1202	0	48	115	1	0	11	7.09174203872681	121	666
2803	0	1	16	24	NA	12	414261	0	1	0	0	0	0	0	0	1	0	0	0	1	0	1	1	1	400	0	33	NA	1	0	2	5.99146461486816	4	666
2805	0	1	9	32	NA	NA	127041	1	0	0	0	0	0	0	0	1	0	0	0	1	1	1	1	1	375	0	32	89	1	0	17	5.92692613601685	289	666
2806	1	1	11	30	NA	NA	158714	0	0	0	0	0	0	0	0	0	1	0	0	1	1	1	1	1	281	0	29	NA	1	0	13	5.63835477828979	169	667
2809	1	1	12	24	NA	10	86498	0	1	0	0	0	0	0	0	0	1	0	0	1	1	1	1	1	127	0	24	NA	5	0	6	4.84418725967407	36	667
2810	1	1	12	32	NA	7	127041	0	1	0	0	0	0	0	0	0	1	0	0	1	1	1	0	1	1393	0	39	102	6	1	14	7.23921489715576	196	667
2813	1	1	12	30	10	9	501027	1	0	0	0	0	0	0	0	0	1	0	0	1	0	0	1	1	649	0	47	104	1	1	12	6.47543287277222	144	667
2815	1	1	16	31	11	8	556697	1	0	0	0	0	0	0	0	0	1	0	0	1	0	1	1	1	420	0	37	NA	5	0	9	6.04025459289551	81	667
2816	1	1	16	27	11	8	426142	1	0	0	0	0	0	0	0	0	1	0	0	1	0	1	1	1	455	0	40	122	1	0	5	6.1202974319458	25	667
2818	1	1	12	25	9	6	86498	1	0	0	0	0	0	0	0	0	1	0	0	1	1	1	1	1	661	0	23	107	1	0	7	6.4937539100647	49	667
2819	0	1	12	24	12	8	372835	1	0	0	0	0	0	0	1	0	0	0	0	1	0	0	1	1	380	0	30	NA	1	0	6	5.94017124176025	36	665
2820	0	1	10	34	NA	NA	577458	0	0	0	0	0	0	0	1	0	0	0	0	1	1	1	1	1	315	0	26	NA	4	0	18	5.75257253646851	324	665
2821	0	1	14	24	NA	NA	372835	1	0	0	0	0	0	0	1	0	0	0	0	1	0	1	1	1	452	0	41	NA	1	1	4	6.11368227005005	16	665
2822	0	1	12	28	12	12	426142	1	0	0	0	0	0	0	1	0	0	0	0	1	0	1	1	1	625	0	42	100	1	1	10	6.43775177001953	100	665
2823	0	1	14	24	8	NA	367506	1	0	0	0	0	0	0	1	0	0	0	0	1	0	1	1	1	601	1	30	NA	6	1	4	6.39859485626221	16	665
2825	0	1	13	27	7	12	378045	1	0	0	0	0	0	0	1	0	0	0	0	1	0	1	1	1	499	0	32	100	1	1	8	6.21260595321655	64	665
2827	0	0	8	31	8	10	548740	1	0	0	0	0	0	0	1	0	0	0	0	1	0	1	1	1	693	0	24	NA	1	0	17	6.54102993011475	289	665
2828	0	1	18	32	15	15	423456	1	0	0	0	0	0	0	1	0	0	0	0	1	0	0	1	0	535	0	40	129	1	1	8	6.28226661682129	64	665
2831	0	1	7	26	1	8	375674	0	1	0	0	0	0	0	1	0	0	0	0	1	0	1	0	0	465	0	24	NA	1	0	13	6.1420373916626	169	665
2832	0	1	12	24	NA	9	365200	0	1	0	0	0	0	0	1	0	0	0	0	1	0	0	1	0	400	0	32	NA	1	1	6	5.99146461486816	36	665
2833	0	1	18	27	17	16	375674	1	0	0	0	0	0	0	1	0	0	0	0	1	0	0	1	0	368	0	40	129	1	1	3	5.90808296203613	9	665
2835	0	1	8	25	4	5	365200	0	0	1	0	0	0	0	1	0	0	0	0	1	0	0	1	0	700	0	22	NA	1	1	11	6.55108022689819	121	665
2839	0	1	16	31	16	12	981534	1	0	0	0	0	0	0	1	0	0	0	0	1	0	1	0	0	962	0	39	112	1	0	9	6.86901426315308	81	665
2840	0	1	6	24	NA	8	365200	0	1	0	0	0	0	0	1	0	0	0	0	1	0	0	1	0	365	0	13	NA	1	1	12	5.89989757537842	144	665
2841	0	1	9	33	7	3	363128	0	1	0	0	0	0	0	1	0	0	0	0	1	0	0	1	0	475	0	35	NA	6	0	18	6.16331481933594	324	665
2843	0	1	12	24	7	3	365200	0	1	0	0	0	0	0	1	0	0	0	0	1	0	0	1	0	200	0	15	NA	1	0	6	5.29831743240356	36	665
2844	0	1	9	24	NA	NA	75607	0	0	0	0	0	0	0	1	0	0	0	0	1	1	1	0	0	600	0	23	NA	1	1	9	6.39692974090576	81	665
2846	0	1	12	27	8	NA	77507	0	0	0	0	0	0	0	1	0	0	0	0	1	1	1	0	0	505	0	17	76	6	1	9	6.22455835342407	81	665
2852	0	1	16	31	12	12	117386	1	0	0	0	0	0	0	1	0	0	0	0	1	1	1	1	0	577	0	36	82	1	1	9	6.35784244537354	81	665
2853	0	1	12	24	6	12	75607	1	0	0	0	0	0	0	1	0	0	0	0	1	1	0	1	0	457	0	20	NA	6	1	6	6.12468338012695	36	665
2854	0	1	12	34	NA	NA	104904	0	0	0	0	0	0	0	1	0	0	0	0	1	0	1	1	0	750	0	45	97	5	1	16	6.62007331848145	256	665
2855	0	1	11	32	2	11	104904	1	0	0	0	0	0	0	1	0	0	0	0	1	0	0	1	0	577	0	38	98	1	1	15	6.35784244537354	225	665
2857	0	1	15	24	17	16	372835	1	0	0	0	0	0	0	1	0	0	0	0	1	0	1	1	1	289	1	34	124	6	1	3	5.66642665863037	9	665
2859	0	1	12	25	15	9	86498	1	0	0	0	0	0	0	1	0	0	0	0	1	1	1	1	1	224	0	31	NA	1	0	7	5.41164588928223	49	665
2860	0	1	10	24	15	9	86498	0	0	1	0	0	0	0	1	0	0	0	0	1	1	1	1	1	363	0	NA	NA	6	0	8	5.89440298080444	64	665
2861	0	1	10	26	NA	8	88672	0	1	0	0	0	0	0	1	0	0	0	0	1	1	1	1	1	229	0	25	NA	5	0	10	5.43372201919556	100	665
2862	0	1	9	26	2	9	88672	1	0	0	0	0	0	0	1	0	0	0	0	1	1	1	1	1	234	0	20	81	5	0	11	5.45532131195068	121	665
2863	0	1	14	24	NA	7	86507	1	0	0	0	0	0	0	1	0	0	0	0	1	1	1	1	1	465	0	NA	NA	1	0	4	6.1420373916626	16	665
2868	0	1	16	27	NA	NA	426142	0	1	0	0	0	0	0	1	0	0	0	0	1	0	1	1	1	2083	0	34	60	4	1	5	7.64156436920166	25	665
2869	0	1	15	31	12	12	549394	1	0	0	0	0	0	0	1	0	0	0	0	1	1	1	1	1	427	1	44	NA	1	1	10	6.05678415298462	100	665
2871	0	1	12	33	8	9	370720	1	0	0	0	0	0	0	1	0	0	0	0	1	0	1	1	1	678	1	44	100	4	1	15	6.51914739608765	225	665
2872	0	1	13	27	18	16	383527	1	0	0	0	0	0	0	1	0	0	0	0	1	0	0	1	0	313	1	30	84	6	1	8	5.74620342254639	64	665
2873	0	1	18	28	7	12	383527	1	0	0	0	0	0	0	1	0	0	0	0	1	0	1	1	1	601	0	45	132	1	0	4	6.39859485626221	16	665
2874	0	1	10	33	6	12	370720	1	0	0	0	0	0	0	1	0	0	0	0	1	0	1	1	1	500	0	35	96	1	0	17	6.21460819244385	289	665
2875	0	1	12	28	6	12	383527	1	0	0	0	0	0	0	1	0	0	0	0	1	0	1	1	1	375	0	35	100	6	0	10	5.92692613601685	100	665
2877	0	1	12	34	2	6	127041	1	0	0	0	0	0	0	1	0	0	0	0	1	1	1	1	1	550	0	30	109	1	0	16	6.30991840362549	256	665
2880	0	1	17	28	NA	12	78509	0	1	0	0	0	0	0	0	1	0	0	0	1	1	1	0	0	702	1	41	NA	1	1	5	6.55393362045288	25	666
2882	0	1	16	33	NA	14	132931	0	1	0	0	0	0	0	0	1	0	0	0	1	1	1	1	1	625	0	34	84	1	1	11	6.43775177001953	121	666
2883	0	1	14	34	NA	6	112480	0	1	0	0	0	0	0	0	1	0	0	0	1	1	1	1	1	423	0	31	90	1	0	14	6.04737234115601	196	666
2884	0	1	11	28	NA	8	78509	0	1	0	0	0	0	0	0	1	0	0	0	1	1	1	1	1	355	0	28	NA	1	0	11	5.87211799621582	121	666
2885	0	1	12	26	9	12	438085	1	0	0	0	0	0	0	0	1	0	0	0	1	0	1	1	1	519	0	30	98	6	1	8	6.25190401077271	64	666
2886	0	1	14	24	9	12	425871	1	0	0	0	0	0	0	0	1	0	0	0	1	0	1	1	1	359	0	40	120	1	1	4	5.88332223892212	16	666
2888	0	1	11	27	NA	7	78509	0	1	0	0	0	0	0	0	1	0	0	0	1	1	1	1	1	349	0	26	63	1	0	10	5.85507202148438	100	666
2889	0	1	12	31	6	5	118905	1	0	0	0	0	0	0	0	1	0	0	0	1	1	1	1	1	293	0	29	NA	1	0	13	5.68017244338989	169	666
2890	0	1	18	28	NA	5	78509	0	1	0	0	0	0	0	0	1	0	0	0	1	1	1	1	1	443	0	40	100	1	1	4	6.0935697555542	16	666
2891	0	1	6	34	6	6	112480	1	0	0	0	0	0	0	0	1	0	0	0	1	1	1	1	1	270	0	20	NA	1	0	22	5.59842205047607	484	666
2892	0	1	14	28	16	13	107087	1	0	0	0	0	0	0	0	1	0	0	0	1	0	1	1	0	385	0	36	110	1	1	8	5.95324325561523	64	666
2895	0	1	12	27	NA	12	91831	1	0	0	0	0	0	0	0	1	0	0	0	1	0	1	1	1	438	0	43	83	1	0	9	6.08221912384033	81	666
2897	0	1	11	30	NA	NA	572299	0	0	0	0	0	0	0	0	1	0	0	0	1	0	1	1	1	417	0	38	88	1	1	13	6.03308629989624	169	666
2901	0	1	11	31	6	NA	572299	0	0	0	0	0	0	0	0	1	0	0	0	1	0	1	1	1	481	0	41	98	1	0	14	6.17586708068848	196	666
2903	0	1	16	30	16	12	110376	1	0	0	0	0	0	0	0	1	0	0	0	1	0	1	1	0	596	1	49	113	1	1	8	6.39024066925049	64	666
2905	0	1	12	28	3	8	95822	1	0	0	0	0	0	0	0	1	0	0	0	1	1	1	1	1	600	0	22	103	1	0	10	6.39692974090576	100	666
2908	0	1	14	27	NA	9	77507	0	1	0	0	0	0	0	0	1	0	0	0	1	1	1	1	1	250	0	19	NA	6	0	7	5.52146100997925	49	666
2909	0	1	12	31	6	10	117386	0	1	0	0	0	0	0	0	1	0	0	0	1	1	1	1	1	531	0	18	97	1	0	13	6.27476215362549	169	666
2910	0	1	12	26	6	10	77507	1	0	0	0	0	0	0	0	1	0	0	0	1	1	1	1	1	591	0	17	NA	1	0	8	6.38181591033936	64	666
2911	0	1	12	33	NA	NA	111044	1	0	0	0	0	0	0	0	1	0	0	0	1	1	1	0	1	503	0	32	76	1	0	15	6.22059011459351	225	666
2912	0	1	11	25	NA	9	89353	0	1	0	0	0	0	0	0	1	0	0	0	1	1	1	0	1	475	0	27	NA	1	0	8	6.16331481933594	64	666
2913	1	1	16	31	12	12	501027	1	0	0	0	0	0	0	1	0	0	0	0	1	0	1	1	1	1374	0	44	126	4	1	9	7.22548151016235	81	665
2916	1	1	17	24	17	12	372835	1	0	0	0	0	0	0	1	0	0	0	0	1	0	1	0	1	325	1	49	NA	6	1	1	5.78382539749146	1	665
2917	1	1	14	25	6	12	372835	1	0	0	0	0	0	0	1	0	0	0	0	1	0	1	1	1	577	1	NA	108	1	0	5	6.35784244537354	25	665
2918	1	1	12	25	NA	11	372835	0	0	0	0	0	0	0	1	0	0	0	0	1	0	1	0	1	702	0	44	127	1	1	7	6.55393362045288	49	665
2921	1	1	16	25	16	14	372835	1	0	0	0	0	0	0	1	0	0	0	0	1	0	1	1	1	444	0	32	112	6	1	3	6.09582471847534	9	665
2922	1	1	13	27	12	12	88672	1	0	0	0	0	0	0	1	0	0	0	0	1	1	1	1	1	560	0	29	99	5	1	8	6.32793664932251	64	665
2925	1	1	13	32	8	8	370720	1	0	0	0	0	0	0	1	0	0	0	0	1	0	1	1	1	962	0	39	94	1	1	13	6.86901426315308	169	665
2926	1	1	12	26	NA	7	383527	0	1	0	0	0	0	0	1	0	0	0	0	1	0	1	1	1	310	0	28	NA	6	1	8	5.736572265625	64	665
2927	1	1	17	33	16	16	741440	1	0	0	0	0	0	0	1	0	0	0	0	1	0	1	1	1	1269	1	48	127	1	1	10	7.1459846496582	100	665
2928	1	1	16	28	16	16	767055	1	0	0	0	0	0	0	1	0	0	0	0	1	0	1	0	1	500	0	48	97	5	1	6	6.21460819244385	36	665
2929	1	1	16	30	16	16	1002054	1	0	0	0	0	0	0	1	0	0	0	0	1	0	1	0	0	583	1	52	114	6	1	8	6.36818695068359	64	665
2930	1	1	17	25	16	16	745670	1	0	0	0	0	0	0	1	0	0	0	0	1	0	1	0	1	112	1	33	116	6	1	2	4.71849870681763	4	665
2931	1	1	14	33	13	12	730842	1	0	0	0	0	0	0	1	0	0	0	0	1	0	1	0	1	673	0	45	125	1	1	13	6.51174545288086	169	665
2932	1	1	17	29	14	12	987731	1	0	0	0	0	0	0	1	0	0	0	0	1	0	1	1	1	1923	1	43	104	1	1	6	7.56164169311523	36	665
2936	1	1	14	24	12	12	86498	1	0	0	0	0	0	0	1	0	0	0	0	1	1	1	1	1	400	0	27	NA	6	1	4	5.99146461486816	16	665
2937	1	1	12	25	12	12	86498	1	0	0	0	0	0	0	1	0	0	0	0	1	1	1	1	1	460	0	27	99	1	1	7	6.13122653961182	49	665
2939	1	1	12	30	NA	12	134296	0	0	1	0	0	0	0	1	0	0	0	0	1	1	1	1	1	245	0	NA	NA	6	0	12	5.5012583732605	144	665
2943	1	1	16	27	12	12	88672	1	0	0	0	0	0	0	1	0	0	0	0	1	1	1	1	1	315	0	44	127	1	0	5	5.75257253646851	25	665
2945	1	1	14	26	8	10	383527	1	0	0	0	0	0	0	1	0	0	0	0	1	0	1	1	1	641	0	37	103	1	1	6	6.46302938461304	36	665
2946	1	1	12	25	8	10	372835	1	0	0	0	0	0	0	1	0	0	0	0	1	0	1	1	1	750	0	23	98	1	1	7	6.62007331848145	49	665
2948	1	1	17	25	18	18	367506	1	0	0	0	0	0	0	1	0	0	0	0	1	0	1	0	1	308	1	35	NA	1	1	2	5.73009967803955	4	665
2950	1	1	17	29	18	16	493866	1	0	0	0	0	0	0	1	0	0	0	0	1	0	1	0	1	350	1	42	137	1	1	6	5.85793304443359	36	665
2951	1	1	18	27	18	16	378045	1	0	0	0	0	0	0	1	0	0	0	0	1	0	1	0	1	462	0	32	137	5	1	3	6.13556480407715	9	665
2953	1	1	15	34	12	12	370720	1	0	0	0	0	0	0	1	0	0	0	0	1	0	1	0	1	1154	0	51	103	1	0	13	7.05098962783813	169	665
2954	1	1	16	34	12	12	411911	1	0	0	0	0	0	0	1	0	0	0	0	1	0	1	1	1	1748	0	44	111	1	1	12	7.46622753143311	144	665
2956	1	1	17	33	15	12	411911	1	0	0	0	0	0	0	1	0	0	0	0	1	0	1	0	1	769	0	51	115	1	1	10	6.64509105682373	100	665
2957	0	1	15	29	12	11	572299	1	0	0	0	0	0	0	0	0	1	0	0	1	0	1	0	0	730	0	42	109	1	1	8	6.59304475784302	64	667
2961	0	1	18	30	13	17	572299	1	0	0	0	0	0	0	0	0	1	0	0	1	0	0	1	0	736	0	49	107	1	1	6	6.60123014450073	36	667
2962	0	1	16	25	14	13	425871	0	0	1	0	0	0	0	0	0	1	0	0	1	0	0	1	0	500	0	34	128	1	1	3	6.21460819244385	9	667
2963	0	1	16	24	12	12	425871	0	0	1	0	0	0	0	0	0	1	0	0	1	0	0	1	0	365	0	36	123	4	1	2	5.89989757537842	4	667
2965	0	1	13	24	3	3	405778	1	0	0	0	0	0	0	0	0	1	0	0	1	0	1	1	0	333	1	25	91	1	1	5	5.80814266204834	25	667
2966	0	1	12	33	4	8	363128	1	0	0	0	0	0	0	0	0	1	0	0	1	0	0	1	0	721	0	40	NA	1	0	15	6.58063936233521	225	667
2967	0	1	12	27	3	3	375674	1	0	0	0	0	0	0	0	0	1	0	0	1	0	0	1	0	375	0	21	89	1	1	9	5.92692613601685	81	667
2968	0	1	12	26	9	5	345645	1	0	0	0	0	0	0	0	0	1	0	0	1	0	0	1	0	250	0	31	NA	1	0	8	5.52146100997925	64	667
2971	0	1	17	30	4	8	451538	1	0	0	0	0	0	0	0	0	1	0	0	1	0	0	1	0	361	1	34	87	1	1	7	5.88887786865234	49	667
2972	0	0	7	32	NA	4	423456	1	0	0	0	0	0	0	0	1	0	0	0	1	0	0	1	0	283	0	28	NA	1	0	19	5.64544677734375	361	666
2975	0	0	12	34	NA	18	846911	0	1	0	0	0	0	0	0	1	0	0	0	1	0	0	1	0	415	0	37	NA	1	0	16	6.02827835083008	256	666
2978	0	0	16	27	8	11	345645	1	0	0	0	0	0	0	0	1	0	0	0	1	0	0	1	0	522	1	38	101	1	1	5	6.25766754150391	25	666
2979	0	0	12	33	11	11	334102	1	0	0	0	0	0	0	0	1	0	0	0	1	0	0	1	0	706	0	33	90	1	1	15	6.55961513519287	225	666
2981	0	0	16	26	10	11	345645	1	0	0	0	0	0	0	0	1	0	0	0	1	0	0	1	0	409	1	41	104	1	1	4	6.0137152671814	16	666
2982	0	0	12	24	7	12	336009	1	0	0	0	0	0	0	0	1	0	0	0	1	0	0	1	0	416	0	39	105	1	1	6	6.03068542480469	36	666
2984	0	0	12	30	NA	8	451538	1	0	0	0	0	0	0	0	1	0	0	0	1	0	1	0	0	786	0	27	100	6	1	12	6.66695690155029	144	666
2986	0	0	16	27	12	16	107087	1	0	0	0	0	0	0	0	1	0	0	0	1	0	0	1	1	577	0	40	111	1	1	5	6.35784244537354	25	666
2987	0	0	16	24	16	12	104102	1	0	0	0	0	0	0	0	1	0	0	0	1	0	0	1	0	478	0	39	95	1	1	2	6.16961050033569	4	666
2988	0	0	17	27	13	16	107087	1	0	0	0	0	0	0	0	1	0	0	0	1	0	1	1	1	625	0	44	125	6	1	4	6.43775177001953	16	666
2989	0	0	17	24	12	16	104102	1	0	0	0	0	0	0	0	1	0	0	0	1	0	0	1	0	505	0	35	95	4	1	1	6.22455835342407	1	666
2990	0	0	12	32	1	8	363128	1	0	0	0	0	0	0	0	1	0	0	0	1	0	0	1	0	287	0	37	NA	1	1	14	5.6594820022583	196	666
2991	0	0	12	24	6	8	336009	1	0	0	0	0	0	0	0	1	0	0	0	1	0	1	1	0	500	0	24	NA	1	1	6	6.21460819244385	36	666
2992	0	0	8	27	7	8	384050	1	0	0	0	0	0	0	0	1	0	0	0	1	0	1	1	0	500	0	34	NA	4	0	13	6.21460819244385	169	666
2993	0	0	12	27	7	12	345645	1	0	0	0	0	0	0	0	1	0	0	0	1	0	0	1	0	350	0	22	NA	1	1	9	5.85793304443359	81	666
2996	0	0	13	24	12	11	336009	1	0	0	0	0	0	0	0	1	0	0	0	1	0	0	1	0	462	0	34	NA	1	0	5	6.13556480407715	25	666
2998	0	0	13	30	6	1	480216	1	0	0	0	0	0	0	0	1	0	0	0	1	1	0	1	0	548	0	29	NA	6	0	11	6.30627536773682	121	666
2999	0	0	12	28	6	3	317074	1	0	0	0	0	0	0	0	1	0	0	0	1	1	0	1	0	255	0	32	NA	1	0	10	5.54126358032227	100	666
3001	0	0	13	24	4	1	309300	1	0	0	0	0	0	0	0	1	0	0	0	1	1	1	1	0	524	0	26	NA	6	0	5	6.2614917755127	25	666
3002	0	0	12	33	5	9	454271	1	0	0	0	0	0	0	0	1	0	0	0	1	1	0	1	0	292	0	29	NA	1	0	15	5.67675399780273	225	666
3004	0	0	14	28	7	7	375674	1	0	0	0	0	0	0	0	1	0	0	0	1	0	1	1	0	375	0	24	NA	1	0	8	5.92692613601685	64	666
3008	0	0	18	32	7	11	363128	1	0	0	0	0	0	0	0	1	0	0	0	1	0	1	1	1	529	0	38	NA	6	1	8	6.27098846435547	64	666
3012	0	0	16	25	10	12	336009	1	0	0	0	0	0	0	0	1	0	0	0	1	0	0	1	0	909	0	20	124	6	0	3	6.81234502792358	9	666
3013	0	0	9	28	NA	7	375674	0	1	0	0	0	0	0	0	1	0	0	0	1	0	1	1	1	353	0	30	NA	1	0	13	5.86646795272827	169	666
3018	0	0	14	28	12	12	375674	1	0	0	0	0	0	0	0	1	0	0	0	1	0	1	1	1	1155	0	41	107	1	1	8	7.05185556411743	64	666
3021	0	0	8	34	NA	NA	403476	1	0	0	0	0	0	0	0	1	0	0	0	1	0	1	1	1	250	0	22	NA	4	0	20	5.52146100997925	400	666
3022	0	0	13	28	12	12	107087	1	0	0	0	0	0	0	0	1	0	0	0	1	0	1	1	1	781	1	35	107	1	1	9	6.6605749130249	81	666
3023	0	0	13	31	16	12	139895	1	0	0	0	0	0	0	0	1	0	0	0	1	0	1	1	1	416	0	45	110	6	1	12	6.03068542480469	144	666
3029	0	1	13	29	7	11	118905	1	0	0	0	0	0	0	1	0	0	0	0	1	1	0	1	0	364	1	30	80	1	0	10	5.89715385437012	100	665
3030	0	1	13	27	NA	11	78509	0	0	1	0	0	0	0	1	0	0	0	0	1	1	1	1	0	375	1	27	91	1	0	8	5.92692613601685	64	665
3032	0	1	15	24	7	11	76585	0	1	0	0	0	0	0	1	0	0	0	0	1	1	0	1	0	375	1	29	NA	1	0	3	5.92692613601685	9	665
3033	0	1	16	28	NA	5	78509	0	1	0	0	0	0	0	1	0	0	0	0	1	1	0	1	0	358	1	26	96	1	NA	6	5.88053321838379	36	665
3034	0	1	7	31	NA	2	140524	0	1	0	0	0	0	0	1	0	0	0	0	1	1	0	1	0	300	0	16	NA	2	0	18	5.70378255844116	324	665
3036	0	1	14	25	16	16	425871	1	0	0	0	0	0	0	1	0	0	0	0	1	0	0	1	0	528	0	32	102	1	1	5	6.26909637451172	25	665
3037	0	1	12	34	NA	NA	88765	0	1	0	0	0	0	0	1	0	0	0	0	1	0	0	1	0	299	0	26	93	6	0	16	5.70044374465942	256	665
3038	0	1	8	32	0	8	454271	1	0	0	0	0	0	0	1	0	0	0	0	1	1	0	1	0	450	0	33	NA	1	0	18	6.10924768447876	324	665
3039	0	1	14	25	6	10	309300	1	0	0	0	0	0	0	1	0	0	0	0	1	1	0	1	0	540	1	20	NA	1	0	5	6.29156923294067	25	665
3040	0	1	8	29	1	6	490767	1	0	0	0	0	0	0	1	0	0	0	0	1	0	0	1	0	528	0	26	NA	1	0	15	6.26909637451172	225	665
3042	0	1	12	30	NA	12	119965	1	0	0	0	0	0	0	1	0	0	0	0	1	0	0	1	0	769	0	36	81	1	1	12	6.64509105682373	144	665
3043	0	1	12	26	5	8	77507	1	0	0	0	0	0	0	1	0	0	0	0	1	1	1	0	0	198	0	32	NA	6	0	8	5.28826713562012	64	665
3047	0	1	12	24	2	3	75607	1	0	0	0	0	0	0	1	0	0	0	0	1	1	1	0	0	400	0	22	NA	6	0	6	5.99146461486816	36	665
3048	0	1	12	28	NA	6	77507	0	0	0	0	0	0	0	1	0	0	0	0	1	1	1	0	0	753	0	26	NA	6	0	10	6.62406539916992	100	665
3049	0	1	12	24	NA	NA	75607	0	0	0	0	0	0	0	1	0	0	0	0	1	1	1	0	0	445	1	20	NA	6	0	6	6.09807443618774	36	665
3050	0	1	9	30	3	5	117386	1	0	0	0	0	0	0	1	0	0	0	0	1	1	0	1	0	240	0	18	NA	1	0	15	5.48063898086548	225	665
3052	0	1	3	25	NA	5	75607	0	1	0	0	0	0	0	1	0	0	0	0	1	1	0	1	0	167	0	6	NA	1	0	16	5.11799383163452	256	665
3059	0	1	12	24	9	7	89271	1	0	0	0	0	0	0	1	0	0	0	0	1	0	1	1	0	445	0	36	NA	1	0	6	6.09807443618774	36	665
3060	0	1	10	26	3	4	77507	1	0	0	0	0	0	0	1	0	0	0	0	1	1	0	1	0	250	0	8	NA	1	0	10	5.52146100997925	100	665
3061	0	1	12	26	10	12	91831	1	0	0	0	0	0	0	1	0	0	0	0	1	0	0	1	0	475	0	36	99	1	0	8	6.16331481933594	64	665
3062	0	1	16	28	16	16	84491	1	0	0	0	0	0	0	1	0	0	0	0	1	0	0	1	1	400	0	42	122	1	1	6	5.99146461486816	36	665
3063	0	1	18	24	16	16	82135	1	0	0	0	0	0	0	1	0	0	0	0	1	0	0	1	0	398	0	38	94	6	1	0	5.98645210266113	0	665
3064	0	1	12	25	3	5	75607	1	0	0	0	0	0	0	1	0	0	0	0	1	1	1	0	0	350	0	24	NA	1	1	7	5.85793304443359	49	665
3065	0	1	12	33	NA	NA	111044	1	0	0	0	0	0	0	1	0	0	0	0	1	1	0	1	0	523	0	26	93	1	0	15	6.25958156585693	225	665
3066	0	1	10	31	4	8	117386	1	0	0	0	0	0	0	1	0	0	0	0	1	1	0	1	0	270	0	31	NA	1	0	15	5.59842205047607	225	665
3067	0	1	9	30	NA	1	117386	1	0	0	0	0	0	0	1	0	0	0	0	1	1	0	1	0	310	0	20	NA	1	0	15	5.736572265625	225	665
3071	0	1	6	31	NA	NA	117386	0	0	0	0	0	0	0	1	0	0	0	0	1	1	0	1	0	300	0	NA	NA	2	0	19	5.70378255844116	361	665
3072	0	1	12	28	NA	NA	77507	0	0	0	0	0	0	0	1	0	0	0	0	1	1	0	1	0	325	0	32	69	1	0	10	5.78382539749146	100	665
3074	0	1	12	24	18	12	367506	1	0	0	0	0	0	0	1	0	0	0	0	1	0	1	1	1	900	0	28	NA	1	0	6	6.80239486694336	36	665
3077	0	0	13	26	12	12	438085	1	0	0	0	0	0	0	1	0	0	0	0	1	0	1	1	1	750	0	35	102	1	0	7	6.62007331848145	49	665
3079	0	0	8	26	NA	6	77507	0	1	0	0	0	0	0	1	0	0	0	0	1	1	1	1	1	285	0	12	NA	1	0	12	5.65248918533325	144	665
3081	0	0	12	24	12	12	82135	1	0	0	0	0	0	0	1	0	0	0	0	1	0	1	1	1	278	0	10	NA	1	0	6	5.62762117385864	36	665
3082	0	0	13	29	13	10	117386	1	0	0	0	0	0	0	1	0	0	0	0	1	1	1	1	1	500	0	29	NA	1	1	10	6.21460819244385	100	665
3084	0	0	8	30	5	8	119965	1	0	0	0	0	0	0	1	0	0	0	0	1	0	1	1	1	700	0	28	NA	1	0	16	6.55108022689819	256	665
3085	0	0	9	26	5	8	91831	1	0	0	0	0	0	0	1	0	0	0	0	1	0	1	1	1	300	0	16	NA	1	0	11	5.70378255844116	121	665
3086	0	0	8	34	5	8	88765	1	0	0	0	0	0	0	1	0	0	0	0	1	0	1	1	1	392	0	36	NA	1	0	20	5.97126197814941	400	665
3088	0	0	12	34	5	12	88765	1	0	0	0	0	0	0	1	0	0	0	0	1	0	1	1	1	511	0	44	95	1	0	16	6.23636960983276	256	665
3089	0	0	16	31	8	11	119965	1	0	0	0	0	0	0	1	0	0	0	0	1	0	1	1	1	624	0	37	98	6	1	9	6.43615055084229	81	665
3090	0	0	12	27	NA	NA	77507	0	0	0	0	0	0	0	1	0	0	0	0	1	1	1	1	1	244	0	28	84	1	0	9	5.49716806411743	81	665
3091	0	0	12	27	7	NA	91831	1	0	0	0	0	0	0	1	0	0	0	0	1	0	1	1	1	363	0	30	88	1	1	9	5.89440298080444	81	665
3097	0	0	16	27	NA	4	84491	0	1	0	0	0	0	0	0	0	1	0	0	1	0	1	1	0	606	0	41	109	5	1	5	6.40687990188599	25	667
3098	0	0	12	25	NA	9	851743	0	1	0	0	0	0	0	0	0	1	0	0	1	0	1	1	1	760	0	32	115	1	1	7	6.63331842422485	49	667
3104	0	0	14	31	12	12	130444	1	0	0	0	0	0	0	0	0	1	0	0	1	0	1	1	1	385	0	37	105	1	1	11	5.95324325561523	121	667
3109	0	0	12	32	8	8	454271	1	0	0	0	0	0	0	0	0	1	0	0	1	1	1	1	1	495	0	27	NA	1	0	14	6.2045578956604	196	667
3110	0	0	16	27	8	10	438085	1	0	0	0	0	0	0	0	0	1	0	0	1	0	1	1	0	828	1	38	90	1	1	5	6.71901321411133	25	667
3111	0	0	12	25	NA	12	425871	0	1	0	0	0	0	0	0	0	1	0	0	1	0	1	1	1	404	0	28	92	1	1	7	6.00141477584839	49	667
3112	0	0	15	27	10	12	438085	1	0	0	0	0	0	0	0	0	1	0	0	1	0	0	1	1	267	0	27	113	6	1	6	5.58724880218506	36	667
3114	0	0	12	34	5	8	423456	1	0	0	0	0	0	0	0	0	1	0	0	1	0	0	1	0	440	0	41	82	1	0	16	6.0867748260498	256	667
3116	0	0	14	28	NA	12	438085	0	1	0	0	0	0	0	0	0	1	0	0	1	0	0	1	0	375	0	22	105	6	1	8	5.92692613601685	64	667
3117	0	0	10	24	2	8	336009	1	0	0	0	0	0	0	0	0	1	0	0	1	0	0	1	0	301	0	22	NA	1	1	8	5.70711040496826	64	667
3118	0	0	12	34	8	12	363128	1	0	0	0	0	0	0	0	0	1	0	0	1	0	0	1	0	658	0	36	95	1	1	16	6.48920488357544	256	667
3119	0	0	15	24	7	10	76585	1	0	0	0	0	0	0	0	0	1	0	0	1	1	1	0	0	514	0	33	92	4	1	3	6.24222326278687	9	667
3120	0	0	12	26	NA	7	78509	0	1	0	0	0	0	0	0	0	1	0	0	1	1	0	1	0	300	0	25	NA	6	0	8	5.70378255844116	64	667
3122	0	0	12	26	10	7	78509	0	0	1	0	0	0	0	0	0	1	0	0	1	1	0	1	0	230	0	24	NA	6	0	8	5.43807935714722	64	667
3126	0	0	10	31	NA	NA	118905	0	0	0	0	0	0	0	0	0	1	0	0	1	1	0	1	0	260	0	12	NA	6	0	15	5.56068181991577	225	667
3127	0	0	12	24	8	9	76585	0	0	1	0	0	0	0	0	0	1	0	0	1	1	0	1	0	305	0	16	NA	1	1	6	5.72031164169312	36	667
3128	0	0	8	31	0	0	122798	1	0	0	0	0	0	0	0	0	1	0	0	1	1	0	1	0	430	0	21	NA	1	0	17	6.06378507614136	289	667
3129	0	0	8	24	0	0	79093	1	0	0	0	0	0	0	0	0	1	0	0	1	1	0	1	0	260	0	12	NA	1	1	10	5.56068181991577	100	667
3130	0	0	16	24	12	12	89271	1	0	0	0	0	0	0	0	0	1	0	0	1	0	1	1	0	577	0	36	140	6	1	2	6.35784244537354	4	667
3132	0	0	11	29	4	2	117386	1	0	0	0	0	0	0	0	0	1	0	0	1	1	0	1	0	425	0	19	NA	1	1	12	6.05208921432495	144	667
3133	0	0	12	25	4	2	79093	1	0	0	0	0	0	0	0	0	1	0	0	1	1	0	1	0	315	0	24	NA	1	0	7	5.75257253646851	49	667
3134	0	0	13	29	7	10	119965	1	0	0	0	0	0	0	0	0	1	0	0	1	0	0	1	0	375	1	33	85	1	0	10	5.92692613601685	100	667
3135	0	0	9	33	1	2	111044	1	0	0	0	0	0	0	0	0	1	0	0	1	1	0	1	0	500	0	23	NA	1	0	18	6.21460819244385	324	667
3136	0	0	12	25	1	6	365200	1	0	0	0	0	0	0	0	0	1	0	0	1	0	1	1	0	500	0	30	116	4	0	7	6.21460819244385	49	667
3137	0	0	12	32	3	1	111044	1	0	0	0	0	0	0	0	0	1	0	0	1	1	1	1	0	350	0	24	85	1	0	14	5.85793304443359	196	667
3138	0	0	10	29	3	1	117386	1	0	0	0	0	0	0	0	0	1	0	0	1	1	1	1	0	525	0	20	85	1	1	13	6.26339817047119	169	667
3139	0	0	17	26	13	12	84491	1	0	0	0	0	0	0	0	0	1	0	0	1	0	0	1	0	500	0	37	NA	1	1	3	6.21460819244385	9	667
3140	0	0	16	25	13	12	82135	1	0	0	0	0	0	0	0	0	1	0	0	1	0	1	1	0	385	0	21	122	1	1	3	5.95324325561523	9	667
3142	0	1	9	25	12	8	86498	1	0	0	0	0	0	0	0	0	1	0	0	1	1	1	1	1	100	0	25	NA	1	1	10	4.60517024993896	100	667
3143	0	1	15	26	6	7	88672	0	0	1	0	0	0	0	0	0	1	0	0	1	1	1	1	1	300	0	26	74	1	1	5	5.70378255844116	25	667
3144	0	1	12	24	6	7	86498	0	0	1	0	0	0	0	0	0	1	0	0	1	1	1	1	1	188	0	24	NA	6	1	6	5.23644208908081	36	667
3145	0	1	8	33	NA	3	127041	0	1	0	0	0	0	0	0	0	1	0	0	1	1	1	1	1	355	0	19	NA	1	1	19	5.87211799621582	361	667
3147	0	1	12	25	4	4	86507	1	0	0	0	0	0	0	0	0	1	0	0	1	1	1	1	1	267	0	19	110	1	0	7	5.58724880218506	49	667
3149	0	1	12	28	6	7	88681	1	0	0	0	0	0	0	0	0	1	0	0	1	1	1	1	1	267	0	30	NA	1	0	10	5.58724880218506	100	667
3150	0	1	12	34	8	8	370720	1	0	0	0	0	0	0	0	0	1	0	0	1	0	1	1	1	586	0	38	NA	1	1	16	6.37331962585449	256	667
3151	0	1	12	24	NA	5	76585	0	0	0	0	0	0	0	1	0	0	0	0	1	1	0	1	0	375	0	27	NA	4	1	6	5.92692613601685	36	665
3154	0	1	12	31	NA	NA	118905	0	0	0	0	0	0	0	1	0	0	0	0	1	1	0	1	0	346	0	27	NA	5	0	13	5.84643888473511	169	665
3157	0	1	16	28	14	12	438085	1	0	0	0	0	0	0	1	0	0	0	0	1	0	1	1	0	545	0	43	123	1	1	6	6.30078601837158	36	665
3158	0	1	14	25	14	12	425871	1	0	0	0	0	0	0	1	0	0	0	0	1	0	1	1	0	562	0	31	122	1	1	5	6.33150196075439	25	665
3159	0	1	12	26	12	12	438085	1	0	0	0	0	0	0	1	0	0	0	0	1	0	1	0	0	577	0	24	86	1	1	8	6.35784244537354	64	665
3163	0	1	15	26	10	12	438085	1	0	0	0	0	0	0	1	0	0	0	0	1	0	1	0	0	890	0	30	80	1	1	5	6.79122161865234	25	665
3166	0	1	13	26	6	NA	91831	1	0	0	0	0	0	0	1	0	0	0	0	1	0	0	1	0	625	0	30	96	1	0	7	6.43775177001953	49	665
3168	0	1	13	26	6	12	91831	1	0	0	0	0	0	0	1	0	0	0	0	1	0	0	1	0	416	0	31	112	6	1	7	6.03068542480469	49	665
3169	0	1	6	31	4	NA	119965	1	0	0	0	0	0	0	1	0	0	0	0	1	0	0	1	0	683	0	28	NA	1	0	19	6.5264949798584	361	665
3171	1	0	11	30	NA	9	118905	1	0	0	0	0	0	0	1	0	0	0	0	1	1	1	1	1	625	0	20	NA	1	1	13	6.43775177001953	169	665
3172	1	0	9	27	NA	NA	78509	0	1	0	0	0	0	0	1	0	0	0	0	1	1	1	1	1	310	0	34	NA	6	0	12	5.736572265625	144	665
3173	1	0	12	28	NA	NA	78509	0	1	0	0	0	0	0	1	0	0	0	0	1	1	1	1	1	664	0	16	77	1	1	10	6.49828195571899	100	665
3177	1	0	11	32	NA	NA	363128	1	0	0	0	0	0	0	1	0	0	0	0	1	0	1	1	1	286	0	22	92	1	0	15	5.65599203109741	225	665
3179	1	0	12	26	NA	NA	78509	0	0	0	0	0	0	0	1	0	0	0	0	1	1	1	1	1	600	0	36	NA	1	0	8	6.39692974090576	64	665
3182	1	0	16	29	12	12	118905	1	0	0	0	0	0	0	1	0	0	0	0	1	1	1	0	1	742	0	37	89	5	0	7	6.60934925079346	49	665
3185	1	0	11	27	2	5	78509	1	0	0	0	0	0	0	1	0	0	0	0	1	1	1	1	1	225	0	28	NA	6	0	10	5.41610050201416	100	665
3186	1	0	12	34	NA	8	103511	1	0	0	0	0	0	0	1	0	0	0	0	1	0	1	1	1	623	0	41	87	1	0	16	6.43454647064209	256	665
3187	1	0	12	24	NA	8	104102	0	1	0	0	0	0	0	1	0	0	0	0	1	0	1	1	1	603	0	29	NA	6	1	6	6.40191698074341	36	665
3188	1	0	12	29	11	10	165331	1	0	0	0	0	0	0	1	0	0	0	0	1	0	1	1	1	550	0	39	95	1	0	11	6.30991840362549	121	665
3192	1	0	16	27	10	12	375674	1	0	0	0	0	0	0	1	0	0	0	0	1	0	0	1	0	801	0	39	117	1	0	5	6.68586111068726	25	665
3195	0	1	14	30	12	12	572299	1	0	0	0	0	0	0	0	0	1	0	0	1	0	1	1	1	330	0	40	67	1	1	10	5.7990927696228	100	667
3196	0	1	16	34	4	12	470506	1	0	0	0	0	0	0	0	0	1	0	0	1	0	1	1	1	684	0	50	112	1	1	12	6.52795791625977	144	667
3197	0	1	15	29	18	12	635888	1	0	0	0	0	0	0	0	0	1	0	0	1	0	1	0	1	1000	0	41	119	6	1	8	6.90775537490845	64	667
3198	0	1	16	30	NA	NA	139895	1	0	0	0	0	0	0	0	0	1	0	0	1	0	1	1	1	1091	0	30	103	6	0	8	6.99485015869141	64	667
3199	0	1	13	24	NA	10	90509	0	1	0	0	0	0	0	0	0	1	0	0	1	1	1	1	1	476	0	23	NA	4	0	5	6.16541767120361	25	667
3200	0	1	12	24	NA	3	76585	1	0	0	0	0	0	0	0	0	1	0	0	1	1	1	1	1	500	0	30	NA	6	1	6	6.21460819244385	36	667
3201	0	1	14	25	6	10	76585	1	0	0	0	0	0	0	0	0	1	0	0	1	1	1	1	1	950	0	31	NA	1	1	5	6.85646200180054	25	667
3202	0	1	18	30	14	12	140524	1	0	0	0	0	0	0	0	0	1	0	0	1	1	1	1	1	1142	0	36	NA	1	1	6	7.04053640365601	36	667
3203	0	1	12	32	NA	9	460147	0	1	0	0	0	0	0	0	0	1	0	0	1	1	1	1	1	450	0	29	74	1	1	14	6.10924768447876	196	667
3204	0	1	12	25	7	12	851743	0	0	1	0	0	0	0	0	0	1	0	0	1	0	1	1	1	448	1	32	NA	1	1	7	6.10479307174683	49	667
3206	0	1	16	27	12	12	107087	1	0	0	0	0	0	0	0	0	1	0	0	1	0	1	1	1	361	0	35	112	6	1	5	5.88887786865234	25	667
3207	0	1	13	24	12	12	104102	1	0	0	0	0	0	0	0	0	1	0	0	1	0	1	1	1	535	0	19	NA	1	1	5	6.28226661682129	25	667
3210	0	1	17	25	6	8	336009	1	0	0	0	0	0	0	0	0	1	0	0	1	0	1	1	1	616	0	21	102	1	1	2	6.42324686050415	4	667
3211	0	1	14	24	17	14	405778	1	0	0	0	0	0	0	0	0	1	0	0	1	0	1	1	1	490	0	34	NA	6	1	4	6.1944055557251	16	667
3212	0	1	12	26	8	9	375674	1	0	0	0	0	0	0	0	0	1	0	0	1	0	1	1	1	415	0	24	95	1	1	8	6.02827835083008	64	667
3216	1	0	13	24	NA	9	76585	0	1	0	0	0	0	0	1	0	0	0	0	1	1	1	1	1	250	0	21	NA	6	0	5	5.52146100997925	25	665
3220	1	0	13	28	9	6	438085	1	0	0	0	0	0	0	1	0	0	0	0	1	0	0	1	0	500	0	33	81	1	1	9	6.21460819244385	81	665
3221	1	0	18	28	10	10	438085	1	0	0	0	0	0	0	1	0	0	0	0	1	0	1	1	0	1155	0	48	124	1	0	4	7.05185556411743	16	665
3222	1	0	12	32	8	7	470506	1	0	0	0	0	0	0	1	0	0	0	0	1	0	0	1	0	525	0	38	89	1	0	14	6.26339817047119	196	665
3224	1	0	11	24	NA	12	425871	0	1	0	0	0	0	0	1	0	0	0	0	1	0	1	1	0	300	0	23	NA	1	1	7	5.70378255844116	49	665
3225	1	0	9	26	8	12	438085	1	0	0	0	0	0	0	1	0	0	0	0	1	0	0	1	0	308	0	14	NA	1	0	11	5.73009967803955	121	665
3226	1	0	8	29	8	12	572299	1	0	0	0	0	0	0	1	0	0	0	0	1	0	0	1	0	625	0	30	91	1	0	15	6.43775177001953	225	665
3227	1	0	13	24	8	7	425871	1	0	0	0	0	0	0	1	0	0	0	0	1	0	1	1	0	350	1	35	117	6	1	5	5.85793304443359	25	665
3228	1	0	16	30	7	11	572299	1	0	0	0	0	0	0	1	0	0	0	0	1	0	0	1	0	673	0	46	109	1	1	8	6.51174545288086	64	665
3229	1	0	13	28	NA	7	486761	1	0	0	0	0	0	0	1	0	0	0	0	1	0	0	1	0	558	1	26	NA	1	0	9	6.32435894012451	81	665
3232	1	0	12	28	6	7	317074	1	0	0	0	0	0	0	1	0	0	0	0	1	1	0	1	0	351	0	34	88	1	1	10	5.86078643798828	100	665
3233	1	0	12	28	5	9	317074	1	0	0	0	0	0	0	1	0	0	0	0	1	1	1	0	0	723	0	31	67	1	0	10	6.58340930938721	100	665
3234	1	0	15	27	9	12	317074	0	0	0	0	0	0	0	1	0	0	0	0	1	1	0	1	0	569	1	32	81	1	1	6	6.34388065338135	36	665
3235	1	0	11	25	6	12	626601	1	0	0	0	0	0	0	1	0	0	0	0	1	1	1	1	1	240	0	35	81	6	1	8	5.48063898086548	64	665
3236	1	0	8	32	7	4	88765	1	0	0	0	0	0	0	1	0	0	0	0	1	0	0	1	0	450	0	34	NA	1	0	18	6.10924768447876	324	665
3237	1	0	11	33	3	3	131234	1	0	0	0	0	0	0	1	0	0	0	0	1	1	0	1	0	338	0	39	NA	1	1	16	5.82304573059082	256	665
3238	1	0	10	29	0	7	138729	1	0	0	0	0	0	0	1	0	0	0	0	1	1	0	1	0	288	0	23	NA	1	0	13	5.66296052932739	169	665
3242	0	1	17	24	12	12	425871	1	0	0	0	0	0	0	1	0	0	0	0	1	0	0	1	0	413	0	31	119	1	1	1	6.02344751358032	1	665
3244	0	1	12	29	8	12	635888	1	0	0	0	0	0	0	1	0	0	0	0	1	0	0	1	0	848	0	28	83	1	1	11	6.74288082122803	121	665
3245	0	1	16	32	7	16	423456	1	0	0	0	0	0	0	1	0	0	0	0	1	0	0	1	0	874	0	38	101	1	1	10	6.77308034896851	100	665
3247	0	1	11	29	12	NA	118905	1	0	0	0	0	0	0	1	0	0	0	0	1	1	0	1	0	295	0	27	NA	1	1	12	5.68697547912598	144	665
3248	0	1	8	26	NA	NA	78509	1	0	0	0	0	0	0	1	0	0	0	0	1	1	0	1	0	300	0	12	NA	4	0	12	5.70378255844116	144	665
3252	0	1	16	26	9	12	78509	1	0	0	0	0	0	0	1	0	0	0	0	1	1	1	1	0	289	0	41	NA	1	1	4	5.66642665863037	16	665
3256	0	1	9	29	6	14	140524	1	0	0	0	0	0	0	1	0	0	0	0	1	1	0	1	0	298	0	19	NA	2	0	14	5.69709348678589	196	665
3257	0	1	5	32	2	5	132931	1	0	0	0	0	0	0	1	0	0	0	0	1	1	0	1	0	361	0	14	NA	1	0	21	5.88887786865234	441	665
3261	0	1	12	30	NA	NA	118905	0	0	0	0	0	0	0	1	0	0	0	0	1	1	1	0	0	1097	0	23	NA	1	0	12	7.0003342628479	144	665
3262	0	1	16	33	NA	8	112480	0	1	0	0	0	0	0	1	0	0	0	0	1	1	1	0	1	465	0	23	NA	1	1	11	6.1420373916626	121	665
3263	0	1	14	27	NA	8	78509	1	0	0	0	0	0	0	1	0	0	0	0	1	1	0	1	0	265	0	27	75	1	1	7	5.57973003387451	49	665
3265	0	1	16	30	12	12	490767	0	1	0	0	0	0	0	1	0	0	0	0	1	0	1	1	0	839	0	43	109	1	1	8	6.73221063613892	64	665
3266	0	1	16	31	8	14	545297	1	0	0	0	0	0	0	1	0	0	0	0	1	0	0	1	0	577	1	45	111	1	1	9	6.35784244537354	81	665
3267	0	1	10	27	5	5	77507	1	0	0	0	0	0	0	1	0	0	0	0	1	1	0	1	0	225	0	13	NA	1	0	11	5.41610050201416	121	665
3268	0	1	12	25	5	5	75607	1	0	0	0	0	0	0	1	0	0	0	0	1	1	0	1	0	235	0	18	NA	1	0	7	5.45958566665649	49	665
3269	0	1	12	26	2	8	77507	1	0	0	0	0	0	0	1	0	0	0	0	1	1	1	1	0	250	0	17	NA	1	0	8	5.52146100997925	64	665
3272	0	1	12	28	4	1	84491	1	0	0	0	0	0	0	1	0	0	0	0	1	0	0	1	0	196	0	44	104	1	0	10	5.27811479568481	100	665
3274	0	1	12	32	0	4	137285	1	0	0	0	0	0	0	1	0	0	0	0	1	1	0	1	0	475	0	25	72	1	0	14	6.16331481933594	196	665
3277	0	1	11	26	7	4	375674	1	0	0	0	0	0	0	1	0	0	0	0	1	0	0	1	0	500	0	32	87	4	1	9	6.21460819244385	81	665
3278	0	1	8	29	NA	1	480216	1	0	0	0	0	0	0	1	0	0	0	0	1	1	0	1	0	334	0	20	NA	1	0	15	5.81114101409912	225	665
3279	0	1	10	27	NA	1	317074	1	0	0	0	0	0	0	1	0	0	0	0	1	1	0	1	0	454	0	26	NA	4	0	11	6.11809730529785	121	665
3280	0	1	16	25	16	12	425871	1	0	0	0	0	0	0	1	0	0	0	0	1	0	1	1	0	945	0	41	106	1	1	3	6.8511848449707	9	665
3281	0	1	13	24	8	16	425871	1	0	0	0	0	0	0	1	0	0	0	0	1	0	0	1	0	291	0	25	NA	1	1	5	5.67332315444946	25	665
3282	0	1	16	27	8	10	375674	1	0	0	0	0	0	0	0	1	0	0	0	1	0	0	1	0	520	1	49	118	6	1	5	6.25382900238037	25	666
3283	0	1	15	28	5	11	417415	1	0	0	0	0	0	0	0	1	0	0	0	1	0	0	1	0	474	0	30	103	1	0	7	6.16120719909668	49	666
3284	0	1	8	32	8	6	363128	1	0	0	0	0	0	0	0	1	0	0	0	1	0	0	1	0	296	0	36	NA	1	0	18	5.69035959243774	324	666
3286	0	1	12	33	3	NA	363128	1	0	0	0	0	0	0	0	1	0	0	0	1	0	1	1	1	420	0	28	NA	1	1	15	6.04025459289551	225	666
3287	0	1	12	26	NA	NA	345645	0	0	0	0	0	0	0	0	1	0	0	0	1	0	0	1	0	519	0	28	95	1	1	8	6.25190401077271	64	666
3289	0	1	12	32	8	8	363128	1	0	0	0	0	0	0	0	1	0	0	0	1	0	0	1	0	316	0	32	NA	1	0	14	5.75574207305908	196	666
3290	0	1	12	28	8	6	751347	1	0	0	0	0	0	0	0	1	0	0	0	1	0	0	1	0	375	0	40	91	4	1	10	5.92692613601685	100	666
3291	0	1	13	25	8	8	618601	1	0	0	0	0	0	0	0	1	0	0	0	1	1	0	1	0	550	0	28	NA	1	0	6	6.30991840362549	36	666
3292	0	1	8	33	NA	NA	334102	0	0	0	0	0	0	0	0	1	0	0	0	1	0	0	1	0	944	0	36	NA	1	0	19	6.85012626647949	361	666
3293	0	1	16	27	12	12	383527	1	0	0	0	0	0	0	0	0	1	0	0	1	0	1	1	1	475	0	34	101	1	1	5	6.16331481933594	25	667
3294	0	1	16	27	11	12	383527	1	0	0	0	0	0	0	0	0	1	0	0	1	0	1	1	1	393	0	37	121	1	1	5	5.97380971908569	25	667
3298	0	1	11	24	12	10	414261	1	0	0	0	0	0	0	0	0	1	0	0	1	0	1	1	1	750	0	37	NA	6	1	7	6.62007331848145	49	667
3302	0	1	13	28	3	3	378045	1	0	0	0	0	0	0	0	0	1	0	0	1	0	1	1	1	492	1	26	NA	1	0	9	6.19847869873047	81	667
3305	0	1	12	28	8	8	88672	1	0	0	0	0	0	0	0	0	1	0	0	1	1	1	1	1	500	0	35	65	1	1	10	6.21460819244385	100	667
3310	0	1	11	24	1	3	86498	1	0	0	0	0	0	0	0	0	1	0	0	1	1	1	1	1	268	0	14	NA	1	0	7	5.59098720550537	49	667
3311	0	1	12	33	NA	12	127041	0	1	0	0	0	0	0	0	0	1	0	0	1	1	1	1	1	475	0	30	85	1	0	15	6.16331481933594	225	667
3313	1	1	12	31	NA	8	134296	0	1	0	0	0	0	0	1	0	0	0	0	1	1	1	1	1	365	0	34	70	1	1	13	5.89989757537842	169	665
3314	1	1	11	26	NA	NA	88672	0	1	0	0	0	0	0	1	0	0	0	0	1	1	1	1	1	281	0	10	65	1	0	9	5.63835477828979	81	665
3315	1	1	14	24	NA	NA	86498	0	0	0	0	0	0	0	1	0	0	0	0	1	1	1	1	1	250	0	22	NA	6	0	4	5.52146100997925	16	665
3316	1	1	12	33	NA	6	127041	0	1	0	0	0	0	0	1	0	0	0	0	1	1	1	1	1	263	0	33	90	1	0	15	5.57215404510498	225	665
3318	1	1	18	29	11	12	501027	1	0	0	0	0	0	0	1	0	0	0	0	1	0	1	0	1	1012	0	47	110	1	1	5	6.91968393325806	25	665
3319	1	1	17	28	11	12	383527	1	0	0	0	0	0	0	1	0	0	0	0	1	0	1	1	1	833	0	54	102	1	1	5	6.7250337600708	25	665
3320	1	1	16	24	11	12	372835	1	0	0	0	0	0	0	1	0	0	0	0	1	0	1	0	1	313	0	35	NA	6	1	2	5.74620342254639	4	665
3322	1	1	14	32	12	12	370720	1	0	0	0	0	0	0	1	0	0	0	0	1	0	1	1	1	962	0	31	NA	1	1	12	6.86901426315308	144	665
3323	1	1	9	29	7	5	158714	1	0	0	0	0	0	0	1	0	0	0	0	1	1	1	1	1	346	0	20	67	1	0	14	5.84643888473511	196	665
3326	1	1	11	25	5	NA	86498	0	0	0	0	0	0	0	1	0	0	0	0	1	1	1	1	1	300	0	20	68	6	0	8	5.70378255844116	64	665
3327	1	1	11	32	NA	11	127041	0	1	0	0	0	0	0	1	0	0	0	0	1	1	1	1	1	375	0	37	88	4	1	15	5.92692613601685	225	665
3328	1	1	14	24	10	8	372835	1	0	0	0	0	0	0	1	0	0	0	0	1	0	1	1	1	500	0	34	NA	1	0	4	6.21460819244385	16	665
3329	1	1	12	25	6	9	372835	1	0	0	0	0	0	0	1	0	0	0	0	1	0	1	1	1	346	1	22	NA	1	1	7	5.84643888473511	49	665
3330	0	1	9	34	12	6	127041	1	0	0	0	0	0	0	1	0	0	0	0	1	1	1	1	1	319	0	16	NA	1	1	19	5.76519107818604	361	665
3333	0	1	11	26	12	6	88672	1	0	0	0	0	0	0	1	0	0	0	0	1	1	1	1	1	400	0	22	NA	1	0	9	5.99146461486816	81	665
3338	0	1	13	27	9	8	88672	0	1	0	0	0	0	0	1	0	0	0	0	1	1	1	1	1	548	0	37	NA	1	0	8	6.30627536773682	64	665
3340	0	1	7	25	NA	12	86498	0	1	0	0	0	0	0	1	0	0	0	0	1	1	1	1	1	230	0	19	NA	6	NA	12	5.43807935714722	144	665
3341	0	1	12	26	7	7	383527	1	0	0	0	0	0	0	1	0	0	0	0	1	0	0	1	1	418	0	34	94	1	0	8	6.03548145294189	64	665
3342	0	1	13	29	11	10	501027	1	0	0	0	0	0	0	1	0	0	0	0	1	0	1	1	1	527	1	43	NA	1	0	10	6.2672004699707	100	665
3345	0	1	10	33	8	12	812047	1	0	0	0	0	0	0	1	0	0	0	0	1	0	1	1	1	865	0	38	97	1	0	17	6.76272964477539	289	665
3346	0	1	13	34	NA	6	812047	0	1	0	0	0	0	0	1	0	0	0	0	1	0	1	1	1	519	0	41	98	1	0	15	6.25190401077271	225	665
3348	0	1	11	29	8	8	493866	1	0	0	0	0	0	0	1	0	0	0	0	1	0	1	1	1	335	0	30	NA	6	0	12	5.8141303062439	144	665
3349	0	1	13	33	NA	12	406024	1	0	0	0	0	0	0	1	0	0	0	0	1	0	1	1	1	865	0	48	101	1	0	14	6.76272964477539	196	665
3351	0	1	8	27	7	NA	378045	0	0	0	0	0	0	0	1	0	0	0	0	1	0	0	1	1	520	0	33	NA	1	0	13	6.25382900238037	169	665
3352	0	1	17	27	16	12	383527	1	0	0	0	0	0	0	0	1	0	0	0	1	0	1	1	1	855	0	38	115	1	1	4	6.75110149383545	16	666
3353	0	1	12	24	6	9	372835	1	0	0	0	0	0	0	0	1	0	0	0	1	0	0	1	1	316	0	32	NA	1	0	6	5.75574207305908	36	666
3355	0	1	18	33	18	17	370720	1	0	0	0	0	0	0	0	1	0	0	0	1	0	1	1	1	831	0	44	122	1	1	9	6.7226300239563	81	666
3356	0	1	16	31	18	17	501027	1	0	0	0	0	0	0	0	1	0	0	0	1	0	1	1	1	875	0	38	117	1	1	9	6.77422380447388	81	666
3357	0	1	14	33	4	8	370720	1	0	0	0	0	0	0	0	1	0	0	0	1	0	1	1	1	1374	0	45	105	1	1	13	7.22548151016235	169	666
3358	1	1	16	34	NA	8	365421	0	1	0	0	0	0	0	1	0	0	0	0	1	0	1	1	1	451	0	36	113	6	0	12	6.1114673614502	144	665
3360	1	1	18	34	12	17	370720	1	0	0	0	0	0	0	1	0	0	0	0	1	0	0	1	1	684	0	44	101	1	1	10	6.52795791625977	100	665
3361	1	1	13	28	NA	12	383527	0	1	0	0	0	0	0	1	0	0	0	0	1	0	1	1	1	435	1	39	NA	4	0	9	6.07534599304199	81	665
3362	1	1	13	32	12	12	370720	1	0	0	0	0	0	0	1	0	0	0	0	1	0	1	1	1	913	0	36	113	1	1	13	6.81673574447632	169	665
3363	1	1	13	33	NA	12	1112160	1	0	0	0	0	0	0	1	0	0	0	0	1	0	0	1	1	855	0	31	88	1	1	14	6.75110149383545	196	665
3364	1	1	10	34	NA	10	1112160	0	1	0	0	0	0	0	1	0	0	0	0	1	0	1	1	1	600	0	25	NA	1	0	18	6.39692974090576	324	665
3365	1	1	12	28	NA	NA	88672	1	0	0	0	0	0	0	1	0	0	0	0	1	1	1	1	1	256	0	22	NA	6	0	10	5.5451774597168	100	665
3366	1	1	12	29	NA	12	134296	0	1	0	0	0	0	0	1	0	0	0	0	1	1	1	1	1	375	0	41	93	6	1	11	5.92692613601685	121	665
3367	1	1	16	27	NA	5	104794	0	1	0	0	0	0	0	1	0	0	0	0	1	1	1	1	1	441	0	29	117	1	1	5	6.08904504776001	25	665
3368	1	1	13	25	NA	5	102225	0	1	0	0	0	0	0	1	0	0	0	0	1	1	1	1	1	405	0	29	NA	1	1	6	6.00388717651367	36	665
3369	1	1	12	32	NA	7	127041	0	1	0	0	0	0	0	1	0	0	0	0	1	1	1	1	1	410	0	39	83	5	1	14	6.01615715026855	196	665
3370	1	1	15	27	15	12	378045	1	0	0	0	0	0	0	1	0	0	0	0	1	0	1	1	1	300	1	35	103	6	1	6	5.70378255844116	36	665
3371	1	1	16	26	14	16	378045	1	0	0	0	0	0	0	1	0	0	0	0	1	0	1	1	1	693	0	27	113	1	1	4	6.54102993011475	16	665
3373	1	1	18	30	NA	10	501027	1	0	0	0	0	0	0	1	0	0	0	0	1	0	1	0	1	1012	0	38	124	1	1	6	6.91968393325806	36	665
3375	1	0	15	26	15	12	78509	1	0	0	0	0	0	0	1	0	0	0	0	1	1	1	1	1	452	0	33	123	1	1	5	6.11368227005005	25	665
3379	1	0	12	28	11	12	107087	1	0	0	0	0	0	0	1	0	0	0	0	1	0	1	1	1	388	0	42	NA	1	1	10	5.96100521087646	100	665
3381	1	0	18	27	13	16	375674	1	0	0	0	0	0	0	1	0	0	0	0	1	0	0	1	1	492	0	32	98	1	1	3	6.19847869873047	9	665
3384	1	0	5	31	NA	NA	451538	0	0	0	0	0	0	0	1	0	0	0	0	1	0	0	1	1	313	0	12	NA	1	0	20	5.74620342254639	400	665
3388	0	1	14	26	12	12	107087	1	0	0	0	0	0	0	1	0	0	0	0	1	0	1	1	1	577	0	32	107	5	1	6	6.35784244537354	36	665
3389	0	1	12	24	12	12	104102	1	0	0	0	0	0	0	1	0	0	0	0	1	0	1	1	1	375	0	31	NA	5	1	6	5.92692613601685	36	665
3395	0	1	12	33	NA	10	103511	0	1	0	0	0	0	0	1	0	0	0	0	1	0	1	0	1	655	0	36	114	1	1	15	6.48463535308838	225	665
3396	0	1	16	26	10	11	107087	1	0	0	0	0	0	0	1	0	0	0	0	1	0	1	1	1	709	0	32	119	6	1	4	6.56385564804077	16	665
3398	0	1	14	26	3	9	77507	0	0	0	0	0	0	0	1	0	0	0	0	1	1	1	1	1	511	0	26	82	6	0	6	6.23636960983276	36	665
3400	0	1	12	34	4	1	103511	1	0	0	0	0	0	0	1	0	0	0	0	1	0	1	1	1	625	0	40	89	1	0	16	6.43775177001953	256	665
3402	0	1	14	25	11	10	425871	1	0	0	0	0	0	0	1	0	0	0	0	1	0	1	1	1	460	0	32	111	6	0	5	6.13122653961182	25	665
[truncated: 1,011 more rows]
